# Supplementary material for: Predicting response to checkpoint inhibitors in melanoma beyond PD-L1 and mutational burden
Source: J Immunother Cancer. 2018 May 9;6:32. doi: 10.1186/s40425-018-0344-8 (PMC5944039; doi:10.1186/s40425-018-0344-8)
Supplement: Supplementary file 1 — Table S1 Clinical characteristics of the melanoma cohort. Table S2 Survival analyses for studied biomarkers. Table S3 Comprehensive gene expression and mutational profile of melanoma cohort. Table S4 Over representation test results of categorical variables for gene expression clusters. Table S5 Over representation test results of gene ranks for gene expression clusters. Table S6 ORR for all biomarker groups studied. Table S7 Objective response rates for studied biomarkers. Table S8 Objective response counts for melanoma cohort. Table S9 ORR for training set response score groups. (XLSX 1378 kb) [file 40425_2018_344_MOESM1_ESM.xlsx]

## Sheet: Table S1
Table S1: Clinical characteristics of the melanoma cohort
ID	collaborating_site	ipi_approval	overall_response	cpi_name	clinical_benefit_12mo	followup_tx_mo	followup_se_mo	followup_dx_mo	Cohort
RD-3390	Oregon Health Sciences University	post	NE	ipilimumab		10.83	26.17	41	-
RD-3375	Oregon Health Sciences University	post	PD	ipilimumab	Nonresponder	6.93	15.27	75.1	Test
RD-3371	Oregon Health Sciences University	post	NE	ipilimumab		6.43	19.83	21.5	-
RD-3396	Oregon Health Sciences University	post	PR	ipilimumab+nivolumab	Responder	13.77	20.77	124.5	Test
RD-3121	Oregon Health Sciences University	post	NE	ipilimumab		3.8	4.87	39.67	-
RD-3392	Oregon Health Sciences University	post	NE	ipilimumab		27.77	42.7	63.83	-
RD-3370	Oregon Health Sciences University	post	NE	ipilimumab		2.7	4.57	5.1	-
RD-3378	Oregon Health Sciences University	post	NE	ipilimumab+nivolumab		4.1	4.63	57.77	-
RD-3374	Oregon Health Sciences University	post	SD	ipilimumab+nivolumab	Responder	23.3	24.9	24.9	Test
RD-3376	Oregon Health Sciences University	post	SD	ipilimumab	Responder	33.13	33.5	33.5	Test
RD-3394	Oregon Health Sciences University	post	PR	ipilimumab+nivolumab	Responder	27.27	32.93	32.93	Test
RD-3377	Oregon Health Sciences University	post	NE	ipilimumab		2.9	12.13	12.13	-
RD-3399	Oregon Health Sciences University	post	NE	ipilimumab		7.53	9.3	9.3	-
RD-3380	Oregon Health Sciences University	post	PR	ipilimumab	Responder	21.53	24.5	50.97	Test
RD-3122	Oregon Health Sciences University	post	NE	ipilimumab+nivolumab		19.37	22.13	23.3	-
RD-3382	Oregon Health Sciences University	post	SD	ipilimumab	Nonresponder	11.63	16.5	16.5	Test
RD-3381	Oregon Health Sciences University	post	NE	ipilimumab		14.67	16.8	16.8	-
RD-3401	Oregon Health Sciences University	post	PD	pembrolizumab	Nonresponder	9.7	16.1	16.1	Test
RD-3383	Oregon Health Sciences University	post	SD	pembrolizumab	Responder	12.63	14.3	14.3	Test
RD-3385	Oregon Health Sciences University	post	NE	pembrolizumab		9.8	10.77	10.77	-
RD-3388	Oregon Health Sciences University	post	NE	ipilimumab		4.6	8.1	14.57	-
RD-3386	Oregon Health Sciences University	post	PR	pembrolizumab	Responder	7.13	10.8	88.03	Test
RD-3387	Oregon Health Sciences University	post	NE	nivolumab		5.67	7.53	23.93	-
RD-3851	Roswell Park Cancer Institute	post	Not treated				19.3	298.7	-
RD-4301	Roswell Park Cancer Institute	pre	Not treated				37.93	38.87	-
RD-4317	Roswell Park Cancer Institute	pre	Not treated				25.47	194.57	-
RD-3875	Roswell Park Cancer Institute	pre	Not treated				30.77	304.2	-
RD-4315	Roswell Park Cancer Institute	pre	Not treated				3.47	82.6	-
RD-4088	Roswell Park Cancer Institute	pre	Not treated				15.03	183.5	-
RD-4485	Roswell Park Cancer Institute	post	PR	pembrolizumab	Responder	10.03	15.1	17.47	Test
RD-4103	Roswell Park Cancer Institute	pre	Not treated				3.43	53.83	-
RD-3885	Roswell Park Cancer Institute	pre	Not treated				4.37	71	-
RD-3842	Roswell Park Cancer Institute	pre	Not treated				104.87	125.43	-
RD-4105	Roswell Park Cancer Institute	pre	Not treated				2.13	71.1	-
RD-4124	Roswell Park Cancer Institute	pre	Not treated				2.37	19.9	-
RD-3863	Roswell Park Cancer Institute	pre	Not treated				35.37	64.73	-
RD-4314	Roswell Park Cancer Institute	pre	Not treated				28.67	43.87	-
RD-3826	Roswell Park Cancer Institute	pre	Not treated				115.97	129.67	-
RD-3886	Roswell Park Cancer Institute	pre	Not treated				13.43	97	-
RD-3887	Roswell Park Cancer Institute	pre	Not treated				3.17	18	-
RD-3884	Roswell Park Cancer Institute	pre	Not treated				8.1	38.63	-
RD-3825	Roswell Park Cancer Institute	pre	Not treated				9.73	11.17	-
RD-4316	Roswell Park Cancer Institute	pre	Not treated				2.07	9.77	-
RD-3865	Roswell Park Cancer Institute	pre	Not treated				2.07	31.5	-
RD-4113	Roswell Park Cancer Institute	post	Not treated				-9.73	18.7	-
RD-4125	Roswell Park Cancer Institute	pre	Not treated				9.87	257.27	-
RD-3882	Roswell Park Cancer Institute	pre	Not treated				4.47	68.17	-
RD-3824	Roswell Park Cancer Institute	pre	Not treated				7.63	65.17	-
RD-3862	Roswell Park Cancer Institute	pre	Not treated				11.9	13	-
RD-4102	Roswell Park Cancer Institute	post	Not treated				5.1	23.47	-
RD-4104	Roswell Park Cancer Institute	pre	Not treated				133.23	152.73	-
RD-3823	Roswell Park Cancer Institute	pre	Not treated				4.23	5.1	-
RD-4106	Roswell Park Cancer Institute	pre	Not treated				16.07	252.3	-
RD-4318	Roswell Park Cancer Institute	pre	Not treated				15.87	32.7	-
RD-4126	Roswell Park Cancer Institute	pre	Not treated				0.13	22.5	-
RD-4357	Northwest Oncology	post	NE	ipilimumab		21.57	32.43	32.43	-
RD-4363	Northwest Oncology	post	NE	nivolumab		0.53	2.97	2.97	-
RD-4365	Northwest Oncology	post	NE	ipilimumab		20	29.67	29.67	-
RD-4676	Columbia University	post	Data not submitted	pembrolizumab		8.6	9.1	50.97	-
RD-4677	Columbia University	post	Data not submitted	pembrolizumab		12.2	15.9	49.13	-
RD-4678	Columbia University	post	Data not submitted	pembrolizumab		24.1	25.07	67.33	-
RD-4679	Columbia University	post	Data not submitted	nivolumab		25.77	25.9	47.57	-
RD-4680	Columbia University	post	Data not submitted	pembrolizumab		4.63	5.2	55.1	-
RD-4681	Columbia University	post	Data not submitted	pembrolizumab		0.67	1.33	43.73	-
RD-4682	Columbia University	post	Data not submitted	pembrolizumab		13.1	14.33	34.1	-
RD-4683	Columbia University	post	Data not submitted	pembrolizumab		2.8	3.83	30.67	-
RD-4684	Columbia University	post	Data not submitted	nivolumab		23.67	24.03	24.03	-
RD-4685	Columbia University	post	Not treated				14.6	30.23	-
RD-4686	Columbia University	post	Data not submitted	pembrolizumab		8.07	8.57	27.73	-
RD-4688	Columbia University	post	Data not submitted	pembrolizumab		9.5	10.43	20.2	-
RD-4689	Columbia University	post	Data not submitted	pembrolizumab		3.03	6.1	18.9	-
RD-4690	Columbia University	post	Data not submitted	pembrolizumab		7.97	10.4	11.93	-
RD-4691	Columbia University	post	Data not submitted	pembrolizumab		8.33	9.33	9.33	-
RD-4692	Columbia University	post	Data not submitted	ipilimumab+nivolumab		12.17	13.6	13.6	-
RD-4761	Dartmouth University	post	PR	ipilimumab+nivolumab	Responder	7.23	8.3	8.3	Test
RD-4762	Dartmouth University	post	NE	pembrolizumab		12.93	18.33	73.1	-
RD-4835	Dartmouth University	post	PR	pembrolizumab	Responder	14.4	15.1	15.1	Test
RD-4763	Dartmouth University	post	PR	pembrolizumab	Responder	8.63	13.6	13.17	Test
RD-4765	Dartmouth University	post	NE	pembrolizumab		11.8	30.33	58.07	-
RD-4766	Dartmouth University	post	Data not submitted	pembrolizumab		9.9	10.43	65	-
RD-4769	Dartmouth University	post	NE	ipilimumab		18.27	22.9	10.63	-
RD-4770	Dartmouth University	post	PR	ipilimumab	Responder	54.1	63.87	81.47	Test
RD-4771	Dartmouth University	post	PR	pembrolizumab	Responder	12.17	14.83	15.7	Test
RD-4773	Dartmouth University	post	SD	pembrolizumab	Responder	16.57	16.97	26.6	Test
RD-4774	Dartmouth University	post	Data not submitted	pembrolizumab		7.2	7.87	7.53	-
RD-3147	Fox Chase Cancer Center	post	PD	ipilimumab	Nonresponder	10.23	11.47	12.57	Test
RD-3198	Fox Chase Cancer Center	post	SD	pembrolizumab	Responder	13.77	14.73	70.5	Test
RD-3126	Fox Chase Cancer Center	pre	PD	ipilimumab	Nonresponder	12.03	53.23	54.5	Test
RD-3219	Fox Chase Cancer Center	post	NE	pembrolizumab		13.43	14.8	95.37	-
RD-3142	Fox Chase Cancer Center	post	NE	ipilimumab		49.23	69.23	83.1	-
RD-3164	Fox Chase Cancer Center	post	PD	pembrolizumab	Nonresponder	27.6	44.57	62.5	Test
RD-3163	Fox Chase Cancer Center	post	NE	ipilimumab		4.93	7.9	19.7	-
RD-3151	Fox Chase Cancer Center	post	PD	ipilimumab	Nonresponder	21.83	26.67	86.43	Test
RD-3161	Fox Chase Cancer Center	post	PD	ipilimumab	Nonresponder	3.33	7.57	8.33	Test
RD-3173	Fox Chase Cancer Center	post	NE	ipilimumab		4.33	14.7	24.33	-
RD-3167	Fox Chase Cancer Center	post	Data not submitted	ipilimumab		6.13	16.9	86.2	-
RD-3172	Fox Chase Cancer Center	post	NE	ipilimumab		8.77	18.8	20.57	-
RD-3176	Fox Chase Cancer Center	post	NE	pembrolizumab		2.83	21.4	23.4	-
RD-3175	Fox Chase Cancer Center	post	NE	ipilimumab		22.8	38.87	40.5	-
RD-3990	Fox Chase Cancer Center	post	PD	ipilimumab	Nonresponder	4.07	7.33	8.77	Test
RD-3202	Fox Chase Cancer Center	post	PR	pembrolizumab	Responder	27.9	28.43	36.67	Test
RD-4325	Miami Cancer Institute	post	Data not submitted	ipilimumab		1.2	1.93	12.07	-
RD-4327	Miami Cancer Institute	post	Data not submitted	ipilimumab		22.13	24.97	25.1	-
RD-3389	Oregon Health Sciences University	post	NE	ipilimumab		13.23	15.4	15.4	-
RD-3119	Oregon Health Sciences University	post	NE	ipilimumab		24.07	25.53	40.07	-
RD-3822	Roswell Park Cancer Institute	pre	Not treated				199.97	200.8	-
RD-4306	Roswell Park Cancer Institute	pre	Not treated				17.5	53.53	-
RD-1827	Roswell Park Cancer Institute	post	CR	ipilimumab	Responder	36.13	71.17	229.3	Training
RD-1924	Roswell Park Cancer Institute	post	PR	ipilimumab	Responder	37.27	41	42.17	Training
RD-3871	Roswell Park Cancer Institute	post	Not treated				30.47	80.03	-
RD-3866	Roswell Park Cancer Institute	pre	Not treated				119.03	137.13	-
RD-4313	Roswell Park Cancer Institute	pre	Not treated				21.97	34.1	-
RD-3888	Roswell Park Cancer Institute	pre	Not treated				189.3	336.77	-
RD-4123	Roswell Park Cancer Institute	pre	Not treated				11.3	35.7	-
RD-1832	Roswell Park Cancer Institute	post	Data not submitted	ipilimumab		16.57	13.57	33.73	-
RD-1495	Roswell Park Cancer Institute	pre	Not treated				70.43	176.83	-
RD-4090	Roswell Park Cancer Institute	pre	Not treated				6.63	18.9	-
RD-4089	Roswell Park Cancer Institute	pre	Not treated				18.83	19.93	-
RD-4107	Roswell Park Cancer Institute	pre	Not treated				13.4	14.6	-
RD-4487	Roswell Park Cancer Institute	post	NE	pembrolizumab		9.1	10.43	137.7	-
RD-3900	Roswell Park Cancer Institute	pre	Not treated				97.33	162.53	-
RD-4300	Roswell Park Cancer Institute	pre	Not treated				29.03	80.17	-
RD-4299	Roswell Park Cancer Institute	pre	Not treated				0.4	83.93	-
RD-4091	Roswell Park Cancer Institute	pre	Not treated				141.83	144.37	-
RD-1499	Roswell Park Cancer Institute	pre	Not treated				15.3	15.9	-
RD-1926	Roswell Park Cancer Institute	pre	PR	ipilimumab+nivolumab	Responder	3.03	74.3	145.77	Training
RD-1504	Roswell Park Cancer Institute	pre	Not treated				31.07	117.57	-
RD-4298	Roswell Park Cancer Institute	pre	Not treated				17.97	132.67	-
RD-1506	Roswell Park Cancer Institute	pre	Not treated				138.9	140.9	-
RD-1507	Roswell Park Cancer Institute	pre	Not treated				8.67	10.3	-
RD-1509	Roswell Park Cancer Institute	pre	Not treated				16.1	65.33	-
RD-4219	Roswell Park Cancer Institute	pre	Not treated				35.23	67.2	-
RD-1510	Roswell Park Cancer Institute	pre	Not treated				15.07	63.67	-
RD-4099	Roswell Park Cancer Institute	post	Not treated				12.93	15.8	-
RD-1863	Roswell Park Cancer Institute	post	PD	ipilimumab	Nonresponder	31.27	32.73	136.07	Training
RD-4303	Roswell Park Cancer Institute	pre	Not treated				14.9	39.93	-
RD-3840	Roswell Park Cancer Institute	pre	Not treated				132.3	133.83	-
RD-4218	Roswell Park Cancer Institute	pre	Not treated				9	10.03	-
RD-3880	Roswell Park Cancer Institute	pre	Not treated				24.17	42.23	-
RD-1367	Roswell Park Cancer Institute	pre	PD	ipilimumab	Nonresponder	10.47	30.57	67.37	Training
RD-4111	Roswell Park Cancer Institute	pre	Not treated				11	35.73	-
RD-1517	Roswell Park Cancer Institute	pre	Not treated				24.33	27.37	-
RD-3896	Roswell Park Cancer Institute	pre	Not treated				12.8	70.43	-
RD-3873	Roswell Park Cancer Institute	pre	Not treated				49.4	89	-
RD-3838	Roswell Park Cancer Institute	pre	Not treated				40.13	47.4	-
RD-1866	Roswell Park Cancer Institute	post	PD	pembrolizumab	Nonresponder	9.37	10	11.03	Training
RD-3899	Roswell Park Cancer Institute	pre	Not treated				112	122.63	-
RD-4092	Roswell Park Cancer Institute	pre	Not treated				27.57	51.13	-
RD-3879	Roswell Park Cancer Institute	pre	Not treated				21.43	39.83	-
RD-3839	Roswell Park Cancer Institute	pre	Not treated				17.97	48.57	-
RD-4093	Roswell Park Cancer Institute	pre	Not treated				8.23	11.03	-
RD-3893	Roswell Park Cancer Institute	pre	Not treated				18.07	54.13	-
RD-4095	Roswell Park Cancer Institute	pre	Not treated				13.17	14.77	-
RD-3897	Roswell Park Cancer Institute	pre	Not treated				55.1	201.43	-
RD-3835	Roswell Park Cancer Institute	pre	Not treated				14.13	43.33	-
RD-4304	Roswell Park Cancer Institute	pre	Not treated				34.3	35.8	-
RD-4305	Roswell Park Cancer Institute	pre	Not treated				16.2	20.2	-
RD-4094	Roswell Park Cancer Institute	pre	Not treated				12.1	14.03	-
RD-4221	Roswell Park Cancer Institute	pre	Not treated				36.4	38.3	-
RD-1529	Roswell Park Cancer Institute	pre	Data not submitted	ipilimumab		7.37	23.43	27.93	-
RD-3837	Roswell Park Cancer Institute	pre	Not treated				29.07	30.8	-
RD-4096	Roswell Park Cancer Institute	pre	Not treated				15.33	234.67	-
RD-3855	Roswell Park Cancer Institute	post	Data not submitted	ipilimumab+nivolumab		25	50.93	97.2	-
RD-4097	Roswell Park Cancer Institute	pre	Not treated				8.63	10.97	-
RD-1868	Roswell Park Cancer Institute	post	Data not submitted	ipilimumab		67.47	46.93	104.47	-
RD-1869	Roswell Park Cancer Institute	post	PD	ipilimumab	Nonresponder	29.87	52.8	95.67	Training
RD-3836	Roswell Park Cancer Institute	pre	Not treated				13.2	36.43	-
RD-3834	Roswell Park Cancer Institute	pre	Not treated				4.1	4.1	-
RD-1871	Roswell Park Cancer Institute	post	PR	ipilimumab	Responder	10.97	22.57	63.03	Training
RD-4222	Roswell Park Cancer Institute	post	Not treated				0.53	33.47	-
RD-4110	Roswell Park Cancer Institute	pre	Not treated				15.77	17.77	-
RD-3898	Roswell Park Cancer Institute	pre	Not treated				16.27	18.83	-
RD-3845	Roswell Park Cancer Institute	post	Data not submitted	ipilimumab		4.7	18.27	94.17	-
RD-3878	Roswell Park Cancer Institute	pre	Not treated				85	87.73	-
RD-3829	Roswell Park Cancer Institute	post	Not treated				40.53	90.7	-
RD-3876	Roswell Park Cancer Institute	pre	Not treated				17.03	66.97	-
RD-4112	Roswell Park Cancer Institute	pre	Data not submitted	ipilimumab		6.23	33.9	36.27	-
RD-1931	Roswell Park Cancer Institute	post	PD	pembrolizumab	Nonresponder	6.5	7.13	91.47	Training
RD-3877	Roswell Park Cancer Institute	pre	Not treated				63.83	66.23	-
RD-1536	Roswell Park Cancer Institute	post	Data not submitted	ipilimumab		1.9	14.7	60.23	-
RD-3857	Roswell Park Cancer Institute	post	Not treated				8.57	38.63	-
RD-3860	Roswell Park Cancer Institute	post	Not treated				28.63	29.7	-
RD-1874	Roswell Park Cancer Institute	post	Data not submitted	ipilimumab		4.93	2.37	58.37	-
RD-1379	Roswell Park Cancer Institute	pre	PD	ipilimumab	Nonresponder	41.77	83.8	78.33	Training
RD-3874	Roswell Park Cancer Institute	pre	Not treated				16.77	159.2	-
RD-1877	Roswell Park Cancer Institute	post	SD	nivolumab	Nonresponder	12.03	23.03	59.6	Training
RD-1878	Roswell Park Cancer Institute	post	CR	ipilimumab	Responder	34.3	35.07	80.43	Training
RD-4231	Roswell Park Cancer Institute	post	Not treated				31.5	77.9	-
RD-1879	Roswell Park Cancer Institute	post	PD	ipilimumab	Nonresponder	9.2	14.7	50.8	Training
RD-4233	Roswell Park Cancer Institute	post	Data not submitted	ipilimumab		14.5	24.3	134.33	-
RD-1880	Roswell Park Cancer Institute	post	Data not submitted	pembrolizumab		19.2	7.73	73.13	-
RD-3861	Roswell Park Cancer Institute	post	Not treated				16.33	34.13	-
RD-1383	Roswell Park Cancer Institute	post	PD	ipilimumab	Nonresponder	10.5	15.83	21.43	Training
RD-3832	Roswell Park Cancer Institute	post	Data not submitted	ipilimumab		61.4	54.9	80.33	-
RD-3895	Roswell Park Cancer Institute	pre	Not treated				79.3	80.83	-
RD-4307	Roswell Park Cancer Institute	pre	Not treated				7.73	9.4	-
RD-4223	Roswell Park Cancer Institute	post	Not treated				30.5	37.03	-
RD-3894	Roswell Park Cancer Institute	pre	Not treated				10.87	13.63	-
RD-3833	Roswell Park Cancer Institute	post	Not treated				10.5	27.53	-
RD-4220	Roswell Park Cancer Institute	pre	Not treated				5.7	10.13	-
RD-3872	Roswell Park Cancer Institute	pre	Not treated				4.33	23.97	-
RD-1937	Roswell Park Cancer Institute	post	PD	ipilimumab	Nonresponder	25.63	43.07	55.53	Training
RD-3853	Roswell Park Cancer Institute	post	Not treated				48.47	142.73	-
RD-4224	Roswell Park Cancer Institute	post	Not treated				20.93	35.83	-
RD-1816	Roswell Park Cancer Institute	post	PD	ipilimumab	Nonresponder	3.83	13.87	15.5	Training
RD-1815	Roswell Park Cancer Institute	post	CR	ipilimumab	Responder	47.87	62.8	330	Training
RD-4229	Roswell Park Cancer Institute	post	Not treated				20.07	45.2	-
RD-3858	Roswell Park Cancer Institute	post	Not treated				4.1	5.57	-
RD-1817	Roswell Park Cancer Institute	post	CR	ipilimumab	Responder	30.83	58.13	69	Training
RD-3859	Roswell Park Cancer Institute	post	Not treated				7.77	8.67	-
RD-1548	Roswell Park Cancer Institute	post	Not treated				7.8	10.57	-
RD-4488	Roswell Park Cancer Institute	post	NE	pembrolizumab		1.03	0.97	65.63	-
RD-1820	Roswell Park Cancer Institute	post	Data not submitted	ipilimumab		5.4	1.7	127.27	-
RD-1819	Roswell Park Cancer Institute	post	PD	ipilimumab	Nonresponder	6.93	8.17	10.43	Training
RD-1818	Roswell Park Cancer Institute	post	Data not submitted	pembrolizumab		21.77	21.53	63.33	-
RD-1876	Roswell Park Cancer Institute	post	PR	pembrolizumab	Responder	15.9	16.3	54.33	Training
RD-3854	Roswell Park Cancer Institute	post	Not treated				1.3	10	-
RD-4232	Roswell Park Cancer Institute	post	Not treated				30.3	52.87	-
RD-1550	Roswell Park Cancer Institute	post	Not treated				56	91.6	-
RD-1390	Roswell Park Cancer Institute	post	PD	ipilimumab	Nonresponder	30.77	34.03	58.73	Training
RD-4118	Roswell Park Cancer Institute	post	Data not submitted	pembrolizumab		26	10.37	58.93	-
RD-4101	Roswell Park Cancer Institute	post	Not treated				2.17	55.37	-
RD-1946	Roswell Park Cancer Institute	post	PD	ipilimumab	Nonresponder	9.87	19.73	40.7	Training
RD-1552	Roswell Park Cancer Institute	post	Not treated				14.7	21.67	-
RD-1947	Roswell Park Cancer Institute	post	SD	pembrolizumab	Responder	20.3	28.5	58.03	Training
RD-1553	Roswell Park Cancer Institute	post	Data not submitted	ipilimumab		16.23	20.43	22.43	-
RD-4308	Roswell Park Cancer Institute	post	Not treated				40.03	49.17	-
RD-3830	Roswell Park Cancer Institute	post	Not treated				41.27	47.17	-
RD-3890	Roswell Park Cancer Institute	post	Data not submitted	ipilimumab		23	25.9	49.83	-
RD-4234	Roswell Park Cancer Institute	post	Not treated				32.7	161.33	-
RD-1841	Roswell Park Cancer Institute	post	Data not submitted	ipilimumab		26.37	4.03	48.03	-
RD-3850	Roswell Park Cancer Institute	post	Not treated				9.37	10.07	-
RD-1948	Roswell Park Cancer Institute	post	Data not submitted	pembrolizumab		2.83	11.67	43.4	-
RD-3849	Roswell Park Cancer Institute	post	Not treated				49.37	55.03	-
RD-4225	Roswell Park Cancer Institute	post	Not treated				9.3	12.03	-
RD-3891	Roswell Park Cancer Institute	post	Not treated				34.47	52.03	-
RD-1849	Roswell Park Cancer Institute	post	PD	ipilimumab	Nonresponder	16.2	25.3	27.33	Training
RD-1952	Roswell Park Cancer Institute	post	Data not submitted	pembrolizumab		7.1	4.57	32.83	-
RD-1951	Roswell Park Cancer Institute	post	Data not submitted	pembrolizumab		14.13	10.33	41.37	-
RD-1850	Roswell Park Cancer Institute	post	PD	ipilimumab	Nonresponder	5.43	13.07	14	Training
RD-4121	Roswell Park Cancer Institute	post	Data not submitted	ipilimumab		-5.53	-1.4	42.37	-
RD-1853	Roswell Park Cancer Institute	post	SD	ipilimumab+nivolumab	Nonresponder	8.8	25.43	117.27	Training
RD-4228	Roswell Park Cancer Institute	post	Not treated				21.93	23.3	-
RD-4227	Roswell Park Cancer Institute	post	Not treated				20.67	21.63	-
RD-3844	Roswell Park Cancer Institute	post	Data not submitted	pembrolizumab		-4.17	8.73	36	-
RD-1854	Roswell Park Cancer Institute	post	PR	pembrolizumab	Responder	12.6	35.03	43.2	Training
RD-1851	Roswell Park Cancer Institute	post	PD	ipilimumab	Nonresponder	6.93	22.27	52.73	Training
RD-1953	Roswell Park Cancer Institute	post	PR	pembrolizumab	Responder	10.9	13.23	43.23	Training
RD-1954	Roswell Park Cancer Institute	post	PR	pembrolizumab	Responder	10.43	19	41.37	Training
RD-1933	Roswell Park Cancer Institute	post	PD	ipilimumab	Nonresponder	9.9	11.3	24.63	Training
RD-1955	Roswell Park Cancer Institute	post	SD	pembrolizumab	Nonresponder	5.13	8.17	6.3	Training
RD-1856	Roswell Park Cancer Institute	post	PR	pembrolizumab	Responder	17.07	35.43	37.3	Training
RD-1956	Roswell Park Cancer Institute	post	PR	pembrolizumab	Responder	6.13	18.57	31.83	Training
RD-1959	Roswell Park Cancer Institute	post	Data not submitted	pembrolizumab		13.87	15.57	23.7	-
RD-1960	Roswell Park Cancer Institute	post	PD	ipilimumab	Nonresponder	16.63	18.07	34.53	Training
RD-1857	Roswell Park Cancer Institute	post	CR	ipilimumab	Responder	24.53	25.47	32.63	Training
RD-1859	Roswell Park Cancer Institute	post	Data not submitted	ipilimumab		22.63	27.27	51.57	-
RD-1885	Roswell Park Cancer Institute	post	PD	pembrolizumab	Nonresponder	18.9	32	39.73	Training
RD-1401	Roswell Park Cancer Institute	post	SD	ipilimumab+nivolumab	Nonresponder	4.83	34.23	35.97	Training
RD-1861	Roswell Park Cancer Institute	post	Data not submitted	pembrolizumab		14.77	12.67	34.77	-
RD-1860	Roswell Park Cancer Institute	post	PR	pembrolizumab	Responder	17	26.93	180.33	Training
RD-1961	Roswell Park Cancer Institute	post	Data not submitted	pembrolizumab		16.57	17.03	39.7	-
RD-3828	Roswell Park Cancer Institute	post	Not treated				35.9	35.9	-
RD-1889	Roswell Park Cancer Institute	post	PD	nivolumab	Nonresponder	3.73	4	120.63	Training
RD-1964	Roswell Park Cancer Institute	post	Data not submitted	pembrolizumab		11.93	34.8	35.77	-
RD-4236	Roswell Park Cancer Institute	post	Not treated				35.7	127.03	-
RD-4495	Roswell Park Cancer Institute	post	NE	pembrolizumab		10.5	38.53	39.4	-
RD-1897	Roswell Park Cancer Institute	post	CR	ipilimumab	Responder	27.03	32	33.5	Training
RD-1900	Roswell Park Cancer Institute	post	Data not submitted	ipilimumab		32.67	25.13	34.57	-
RD-1971	Roswell Park Cancer Institute	post	PD	ipilimumab	Nonresponder	12.53	18.3	209.6	Training
RD-1904	Roswell Park Cancer Institute	post	Data not submitted	ipilimumab		25.13	22.83	33.37	-
RD-1908	Roswell Park Cancer Institute	post	CR	pembrolizumab	Responder	16.1	21.43	27.07	Training
RD-1987	Roswell Park Cancer Institute	post	SD	pembrolizumab	Responder	13.67	23.83	22.87	Training
RD-4497	Roswell Park Cancer Institute	post	PR	pembrolizumab	Responder	11.2	30.37	31.57	Test
RD-4119	Roswell Park Cancer Institute	post	Not treated				-2.17	146.73	-
RD-3889	Roswell Park Cancer Institute	post	Not treated				6.13	121.83	-
RD-1910	Roswell Park Cancer Institute	post	SD	pembrolizumab	Nonresponder	5.57	6.93	19.37	Training
RD-1420	Roswell Park Cancer Institute	post	CR	pembrolizumab	Responder	16.6	21.93	97.03	Training
RD-1989	Roswell Park Cancer Institute	post	SD	pembrolizumab	Nonresponder	11.43	12.43	23.2	Training
RD-1919	Roswell Park Cancer Institute	post	Data not submitted	pembrolizumab		21.13	15.17	23.53	-
RD-4117	Roswell Park Cancer Institute	post	Not treated				14.77	23.4	-
RD-1982	Roswell Park Cancer Institute	post	Data not submitted	pembrolizumab		16.83	14.87	24.1	-
RD-3867	Roswell Park Cancer Institute	post	Not treated				16.37	32.9	-
RD-3843	Roswell Park Cancer Institute	post	Data not submitted	pembrolizumab		15.63	21.93	23.4	-
RD-4309	Roswell Park Cancer Institute	post	Not treated				21.5	23.33	-
RD-4490	Roswell Park Cancer Institute	post	SD	ipilimumab+nivolumab	Nonresponder	11.93	12.6	26.6	Test
RD-1985	Roswell Park Cancer Institute	post	PR	ipilimumab+nivolumab	Responder	15.2	20.57	224.67	Training
RD-4502	Roswell Park Cancer Institute	post	SD	pembrolizumab	Nonresponder	5.3	15.1	16.67	Test
RD-4116	Roswell Park Cancer Institute	post	Not treated				3.7	6.43	-
RD-4513	Roswell Park Cancer Institute	post	Data not submitted	ipilimumab		8.63	14.5	16.03	-
RD-4505	Roswell Park Cancer Institute	post	NE	pembrolizumab		9.77	14.63	15.07	-
RD-4517	Roswell Park Cancer Institute	post	PR	pembrolizumab	Responder	7	11.8	13.47	Test
RD-4120	Roswell Park Cancer Institute	post	Not treated				3.9	6.07	-
RD-4310	Roswell Park Cancer Institute	post	Not treated				5.33	7.23	-
RD-4520	Roswell Park Cancer Institute	post	NE	ipilimumab		6.1	8.7	9.7	-
RD-4311	Roswell Park Cancer Institute	post	Not treated				0.27	7.3	-
RD-4312	Roswell Park Cancer Institute	post	Not treated				6.93	64.17	-
RD-4522	Roswell Park Cancer Institute	post	PR	ipilimumab+nivolumab	Responder	5.33	5.67	6.37	Test
RD-4695	University Hosptial Virgen Macarena	post	NE	ipilimumab		1.67	24.53	24.53	-
RD-4698	University Hosptial Virgen Macarena	post	NE	nivolumab		2.37	7.13	7.13	-

## Sheet: Table S2
Table S2: Survival analyses for studied biomarkers
Biomarker	Cohort	Threshold	n	events	Median Survival (Months)	95% CI
PD-L1 IHC	Historical Controls	<1% (TPS)	62	53	15.1	13.2-18.1
		>=1% (TPS)	32	24	18.8	15.9-60
PD-L1 IHC	Treated	<1% (TPS)	113	59	16.6	12.2-25
		>=1% (TPS)	45	8	Not Reached	23.3-NA
Mutational Burden	Historical Controls	High	16	15	17.1	14.1-49.4
		NotHigh	78	62	15.9	13.2-24.2
Mutational Burden	Treated	High	39	20	23.3	13.8-NA
		NotHigh	121	47	24.1	16.6-NA
Inflamed Tumors	Historical Controls		96	27	56	25-NA
	Treated		35	26	18.8	16.1-55.1
Borderline Tumors	Historical Controls		58	25	18.3	10.5-NA
	Treated		23	21	14.9	11-29.1
Immune Desert Tumors	Historical Controls		52	33	13.8	8.6-24.1
	Treated		36	30	15	12.1-24.2
CD8 Infiltration Pattern	Historical Controls	Non-Infiltrated	59	47	15.8	13.4-24.2
		Infiltrated	24	21	17.5	11-49.4
		Excluded	9	7	16.1	7.63-NA
CD8 Infiltration Pattern	Treated	Non-Infiltrated	85	45	16.2	9.9-26
		Infiltrated	50	16	25.6	23.3-NA
		Excluded	16	5	Not Reached	14.8-NA
Response Score		<50	43	23	13.8	10.2-30.8
		>=50	33	9	37.3	25.6-NA

## Sheet: Table S3
Table S3: Comprehensive gene expression and mutational profile of melanoma cohort.
ID	ABCF1	ADGRE5	ADORA2A	AIF1	AKT1	ALOX15B	ARG1	AXL	B3GAT1	BAGE	BATF	BCL2	BCL2L11	BCL6	BRCA1	BRCA2	BST2	BTLA	BUB1	C10orf54	C1QA	C1QB	CA4	CBLB	CCL17	CCL18	CCL2	CCL20	CCL21	CCL22	CCL3	CCL4	CCL5	CCNB2	CCR1	CCR2	CCR4	CCR5	CCR6	CCR7	CD14	CD160	CD163	CD19	CD1C	CD1D	CD2	CD209	CD22
RD-3370	65.0485	15.5689	6.0241	24.5509	92.2156	18.125	0	2.99401	42.5532	8.33333	86.8263	57.8313	98.7952	1.22699	38.9222	60.479	67.0659	26.4516	96.988	4.79042	34.7305	37.1257	35.1515	25.9036	0	15.8537	23.3533	6.17284	0.649351	10.2041	0.625	10.1796	20.3593	33.7748	30.7229	0	2.04082	18.1818	9.15033	12.7389	7.78443	21.7105	0	11.194	16.7832	23.4177	13.8554	19.4969	23.494
RD-3377	0	35.9281	25.9036	95.2096	1.79641	0	0	93.4132	0	0	19.1617	72.2892	22.2892	16.5644	13.7725	67.6647	97.006	38.0645	12.6506	25.7485	90.4192	71.8563	27.2727	6.62651	0	16.4634	71.2575	66.0494	48.0519	70.7483	0	40.1198	11.976	68.8742	87.9518	7.14286	0	56.3636	0	3.82166	0	0	0	0	54.5455	98.7342	29.5181	1.88679	68.0723
RD-3382	38.835	44.3114	41.5663	38.3234	76.6467	17.5	0	41.3174	85.8156	0	10.7784	91.5663	64.4578	4.90798	30.5389	86.8263	31.1377	67.7419	42.1687	19.1617	64.0719	56.2874	21.8182	59.6386	11.4094	43.9024	7.78443	69.7531	84.4156	57.1429	48.75	29.3413	38.3234	60.2649	24.6988	0	26.5306	18.1818	63.3987	80.2548	3.59281	32.2368	0	77.6119	69.9301	77.8481	48.1928	21.3836	27.1084
RD-3851	0	23.3533	9.63855	70.6587	65.8683	23.125	50	80.2395	39.0071	68.0556	7.78443	30.1205	96.3855	7.36196	89.2216	10.1796	17.3653	5.16129	46.988	31.1377	62.2754	57.485	8.48485	15.0602	0	1.21951	67.0659	39.5062	0.649351	0	5.625	67.0659	10.1796	8.60927	54.2169	54.7619	8.16327	22.4242	7.18954	0.636943	5.38922	17.7632	2.65487	0	8.39161	20.8861	10.8434	49.6855	13.253
RD-4088	0	31.7365	7.83133	26.3473	34.7305	19.375	10.2041	11.976	39.0071	79.1667	13.7725	44.5783	50.6024	24.5399	77.8443	40.1198	37.1257	9.67742	77.1084	17.9641	34.7305	30.5389	32.7273	62.0482	17.4497	31.0976	16.7665	19.7531	0.649351	19.7279	20	16.1677	26.9461	43.0464	19.8795	90.4762	3.40136	18.1818	9.15033	4.4586	19.1617	26.3158	0	14.9254	11.8881	29.7468	18.6747	40.2516	25.3012
RD-4485	85.6287	43.7126	3.61446	46.1078	80.8383	32.0261	81.1765	41.3174	0	0	27.1084	78.3133	43.1138	50.2994	68.0723	90.7975	55.6886	37.4194	98.7952	28.7425	17.9641	13.1737	21.9512	23.9521	22.8188	42.0732	53.2934	62.963	63.6364	58.5034	59.2814	23.3533	32.3353	71.8563	57.2289	20	16.3265	31.5152	18.9542	14.6497	38.3234	27.1845	37.7246	0	62.2378	16.4557	26.506	57.2327	9.69697
RD-4126	11.6505	92.8144	73.494	79.6407	94.012	98.125	0	95.8084	42.5532	33.3333	78.4431	28.3133	96.3855	34.9693	80.8383	13.7725	55.6886	72.9032	83.7349	56.2874	72.4551	67.6647	94.5455	46.988	8.72483	40.2439	29.9401	73.4568	77.9221	48.2993	42.5	89.8204	94.012	9.93377	71.6867	95.2381	66.6667	96.3636	81.6993	64.3312	62.2754	32.2368	10.6195	58.9552	74.8252	67.0886	85.5422	30.1887	57.2289
RD-4357	64.6707	91.6168	54.2169	98.8024	49.7006	83.0065	3.52941	67.0659	77.305	0	84.3373	59.0361	30.5389	22.7545	36.747	87.1166	93.4132	90.9677	88.5542	65.2695	99.4012	99.4012	22.7642	68.8623	44.2953	91.4634	67.0659	39.5062	81.8182	53.7415	87.4251	98.8024	97.6048	64.6707	97.5904	85	63.9456	97.5758	43.1373	76.4331	94.012	98.0583	88.6228	62.6866	78.3217	90.5063	92.7711	98.7421	76.3636
RD-4363	34.1317	72.4551	92.7711	62.8743	67.6647	14.3791	34.1176	61.6766	60.9929	98.6111	37.3494	65.6627	56.2874	21.5569	6.62651	81.5951	85.0299	14.1935	19.8795	34.1317	38.3234	51.497	49.5935	85.0299	85.2349	18.2927	52.6946	22.2222	44.8052	0	56.8862	56.2874	49.1018	38.3234	67.4699	30	26.5306	58.7879	0	14.6497	64.6707	27.1845	67.6647	0	9.79021	0	48.1928	69.8113	97.5758
RD-4679	85.6287	89.2216	6.0241	4.19162	97.6048	30.719	55.2941	1.79641	63.8298	8.33333	65.6627	55.4217	5.98802	5.98802	78.3133	44.1718	2.99401	0	100	2.39521	6.58683	20.9581	39.0244	1.79641	0	26.2195	0	37.6543	0	0	14.9701	2.99401	4.19162	97.006	2.40964	0	0	5.45455	10.4575	3.18471	1.79641	0	20.3593	0	0	0	0	0	8.48485
RD-4685	23.9521	68.8623	7.83133	41.9162	67.0659	6.53595	0	2.99401	83.6879	0	16.2651	48.7952	5.98802	16.1677	77.1084	90.7975	51.497	0	100	7.78443	38.9222	39.521	50.4065	4.79042	60.4027	84.1463	26.9461	19.7531	48.0519	0	31.1377	9.58084	22.1557	92.2156	63.8554	61.25	0	52.7273	0.653595	45.8599	55.6886	0	67.6647	0	76.2238	82.2785	51.2048	82.3899	50.303
RD-4691	77.2455	63.4731	63.253	48.503	64.6707	13.0719	0	26.3473	0	97.2222	52.4096	21.6867	57.485	17.9641	47.5904	73.6196	65.8683	21.9355	62.6506	23.9521	62.8743	44.9102	20.3252	11.976	83.2215	39.6341	22.7545	58.642	7.14286	0	50.8982	16.1677	14.9701	68.8623	68.0723	25.625	2.04082	43.0303	6.53595	14.0127	54.491	33.0097	68.8623	14.9254	35.6643	15.1899	29.5181	66.6667	89.697
RD-4692	95.8084	57.485	45.7831	17.9641	86.2275	73.8562	70.5882	31.7365	39.7163	0	58.4337	86.747	6.58683	60.479	88.5542	25.7669	86.2275	29.0323	27.1084	16.1677	38.9222	24.5509	69.1057	40.1198	79.8658	32.9268	7.78443	32.716	32.4675	36.7347	64.0719	49.1018	52.6946	53.8922	63.8554	45.625	17.0068	59.3939	32.0261	16.5605	40.1198	18.4466	26.9461	35.8209	10.4895	20.8861	50	50.9434	29.0909
RD-4763	20.3883	45.509	12.0482	41.3174	34.7305	58.75	30.6122	20.3593	4.25532	34.7222	50.8982	34.9398	65.6627	21.4724	27.5449	25.1497	64.6707	46.4516	92.1687	23.9521	25.1497	27.5449	35.7576	75.3012	24.8322	31.7073	70.0599	14.8148	62.3377	25.1701	29.375	46.7066	32.9341	47.6821	72.8916	7.14286	31.2925	55.7576	32.0261	40.1274	28.7425	44.7368	40.708	28.3582	46.1538	18.3544	46.988	55.3459	41.5663
RD-4774	82.5243	97.6048	89.1566	91.6168	77.8443	96.875	56.1224	58.6826	39.7163	44.4444	93.4132	89.1566	31.9277	40.4908	31.7365	63.4731	83.8323	93.5484	39.759	77.8443	96.4072	98.8024	96.9697	7.83133	77.8523	95.7317	74.8503	5.55556	39.6104	54.4218	96.875	97.006	98.8024	82.7815	95.7831	35.7143	82.3129	98.1818	89.5425	91.0828	85.0299	91.4474	82.3009	84.3284	91.6084	97.4684	96.3855	95.5975	92.1687
RD-3198	68.8623	12.5749	3.61446	26.9461	67.6647	0	17.6471	3.59281	0	0	12.6506	89.1566	1.1976	2.39521	94.5783	19.0184	11.3772	0.645161	86.1446	3.59281	28.1437	20.3593	0	4.19162	0	4.87805	35.9281	46.9136	3.8961	0	39.521	46.7066	21.5569	53.8922	7.22892	14.375	9.52381	7.27273	5.88235	8.28025	17.3653	44.6602	7.78443	0	0	13.9241	7.83133	36.478	27.2727
RD-3164	97.6048	25.1497	97.5904	98.8024	95.2096	64.0523	0	91.018	98.5816	0	39.1566	62.6506	77.2455	58.0838	94.5783	97.546	21.5569	58.0645	100	82.6347	80.2395	88.024	0	49.1018	76.5101	0	80.8383	61.7284	31.8182	0	32.3353	26.9461	47.9042	100	93.3735	66.25	61.2245	60.6061	89.5425	49.6815	86.8263	0	74.2515	2.23881	87.4126	97.4684	55.4217	54.0881	15.7576
RD-3161	95.8084	61.6766	14.4578	7.18563	95.2096	36.6013	0	93.4132	0	38.8889	0	47.5904	26.9461	73.6527	40.3614	11.6564	15.5689	0.645161	81.3253	16.7665	12.5749	10.1796	73.9837	76.6467	0	12.8049	1.79641	61.7284	39.6104	0	0	27.5449	14.9701	61.0778	4.21687	25	66.6667	13.9394	0	75.7962	11.3772	0	44.3114	0	0	97.4684	4.81928	0	0
RD-4327	68.2635	89.2216	87.3494	91.6168	93.4132	33.9869	0	68.2635	60.2837	0	78.9157	92.1687	55.0898	31.7365	84.9398	73.6196	98.8024	41.2903	61.4458	55.0898	96.4072	94.012	74.7967	72.4551	77.8523	68.2927	56.8862	29.0123	38.3117	0	91.018	94.6108	92.8144	65.8683	90.3614	90.625	0	96.3636	52.2876	31.2102	86.2275	0	85.6287	52.9851	67.1329	36.7089	83.7349	98.7421	98.1818
RD-1924	88.6228	8.38323	18.0723	19.7605	1.79641	13.0719	0	14.3713	9.21986	52.7778	27.1084	71.0843	36.5269	16.1677	27.7108	33.7423	62.8743	16.129	19.8795	5.38922	40.7186	48.503	0	50.8982	83.2215	12.1951	28.1437	3.7037	0	0	10.1796	9.58084	33.5329	23.3533	19.2771	20.625	20.4082	53.3333	29.4118	10.828	18.5629	0	14.9701	0	37.7622	13.2911	31.9277	17.6101	24.8485
RD-1495	74.8503	74.2515	67.4699	1.1976	99.4012	0	0	1.79641	35.461	98.6111	2.40964	78.9157	68.2635	0.598802	31.3253	94.4785	19.1617	9.03226	75.3012	2.39521	1.79641	1.79641	26.0163	4.19162	90.604	60.9756	1.79641	43.8272	0	19.7279	7.18563	3.59281	2.99401	85.6287	3.01205	6.25	0	1.81818	0	0	8.98204	0	4.79042	0	0	9.49367	3.61446	11.9497	89.0909
RD-3900	50.4854	89.2216	59.6386	58.6826	7.78443	71.25	29.5918	41.3174	7.80142	77.7778	61.0778	63.8554	34.9398	59.5092	32.3353	82.6347	55.0898	68.3871	15.6627	58.6826	66.4671	51.497	79.3939	6.0241	83.2215	60.3659	62.8743	54.321	77.9221	28.5714	29.375	85.6287	84.4311	37.0861	54.2169	78.5714	38.7755	66.0606	44.4444	47.1338	35.3293	40.7895	30.9735	76.8657	41.958	87.3418	69.2771	47.7987	40.9639
RD-1499	34.1317	32.9341	1.80723	16.1677	83.8323	25.4902	72.9412	14.9701	0	11.1111	11.4458	66.8675	0.598802	7.78443	81.3253	15.3374	14.9701	6.45161	45.1807	6.58683	13.7725	19.1617	0	44.3114	22.1477	13.4146	20.9581	47.5309	40.9091	54.4218	25.1497	13.1737	14.3713	34.7305	41.5663	18.125	41.4966	39.3939	18.3007	36.3057	20.3593	0	13.1737	0	36.3636	15.8228	28.3133	48.4277	9.69697
RD-1509	55.0898	47.9042	32.5301	41.3174	25.7485	14.3791	0	24.5509	71.6312	0	24.6988	91.5663	26.9461	2.99401	62.6506	74.2331	70.6587	65.8065	50	34.1317	52.0958	47.9042	51.2195	10.1796	14.7651	18.9024	58.6826	14.1975	79.2208	47.619	52.6946	64.0719	62.2754	55.6886	39.1566	48.75	61.9048	64.2424	24.8366	64.3312	42.515	9.70874	28.7425	56.7164	38.4615	32.9114	67.4699	45.9119	27.2727
RD-4111	16.5049	58.0838	26.506	47.9042	62.8743	48.125	21.4286	35.9281	21.9858	47.2222	71.8563	80.1205	64.4578	38.0368	32.3353	98.8024	94.012	68.3871	73.494	41.9162	67.0659	49.7006	96.9697	64.4578	47.651	45.122	13.1737	54.9383	51.2987	42.1769	63.75	65.2695	74.2515	41.0596	51.2048	85.7143	49.6599	66.6667	18.9542	58.5987	41.3174	44.7368	21.2389	70.1493	48.2517	55.0633	56.0241	72.327	42.7711
RD-3873	60.1942	81.4371	45.7831	41.9162	1.79641	63.125	52.0408	36.5269	36.8794	33.3333	55.6886	17.4699	84.9398	4.90798	21.5569	10.7784	52.0958	46.4516	95.7831	16.1677	70.0599	67.0659	89.0909	92.1687	13.4228	21.3415	44.9102	59.8765	8.44156	23.8095	10.625	94.6108	94.6108	8.60927	69.8795	57.1429	9.52381	89.697	12.4183	88.535	32.3353	54.6053	52.2124	49.2537	12.5874	37.3418	81.3253	55.9748	55.4217
RD-3838	0	16.1677	32.5301	43.7126	51.497	1.875	91.8367	35.9281	76.5957	0	29.9401	53.012	32.5301	53.3742	82.0359	52.0958	15.5689	0	36.1446	29.9401	68.2635	36.5269	7.87879	28.9157	13.4228	21.3415	65.8683	27.7778	3.8961	0	35	67.0659	4.79042	22.5166	19.2771	0	0	0	5.88235	0	71.8563	29.6053	0	47.7612	16.0839	77.2152	4.81928	60.3774	53.6145
RD-1866	75.4491	58.0838	80.1205	44.9102	12.5749	8.49673	94.1176	20.3593	65.9574	86.1111	12.0482	22.2892	61.0778	17.3653	43.3735	68.0982	27.5449	14.8387	64.4578	15.5689	41.3174	39.521	35.7724	23.9521	38.255	25	45.509	29.0123	37.6623	0	70.0599	47.3054	21.5569	73.0539	49.3976	31.875	14.2857	47.8788	7.18954	5.09554	74.2515	59.2233	40.7186	50	57.3427	68.3544	22.8916	77.9874	68.4848
RD-3835	44.6602	62.2754	21.6867	28.1437	2.39521	52.5	97.9592	21.5569	4.25532	48.6111	78.4431	95.7831	41.5663	7.97546	8.98204	60.479	97.006	44.5161	48.1928	25.7485	40.7186	31.1377	39.3939	30.1205	4.69799	14.6341	41.3174	27.7778	22.7273	21.7687	85.625	67.6647	52.0958	66.2252	66.8675	0	23.1293	43.6364	24.8366	35.6688	10.7784	8.55263	59.292	54.4776	26.5734	36.7089	36.747	45.283	55.4217
RD-4304	4.85437	30.5389	9.63855	11.976	9.58084	30	56.1224	20.3593	2.12766	30.5556	62.2754	70.4819	36.1446	13.4969	41.9162	61.0778	3.59281	29.6774	21.6867	25.7485	16.7665	10.1796	18.7879	2.40964	26.1745	17.0732	4.19162	2.46914	54.5455	40.1361	87.5	5.38922	11.3772	50.9934	9.03614	0	8.16327	28.4848	32.6797	15.2866	27.5449	26.3158	39.823	38.806	78.3217	36.7089	29.5181	57.2327	12.6506
RD-3855	33.0097	88.024	42.1687	60.479	77.2455	77.5	40.8163	54.491	42.5532	27.7778	59.8802	56.0241	95.1807	42.3313	80.8383	88.6228	94.012	84.5161	60.241	34.7305	62.8743	58.6826	88.4848	52.4096	28.1879	17.0732	57.485	39.5062	41.5584	52.381	63.75	91.6168	92.2156	81.457	66.8675	21.4286	38.0952	80	70.5882	79.6178	77.8443	40.1316	67.2566	82.8358	65.035	60.1266	83.7349	50.3145	58.4337
RD-3834	26.2136	61.0778	57.8313	26.9461	44.9102	35	27.551	34.7305	26.9504	11.1111	52.0958	20.4819	74.0964	11.0429	32.3353	41.3174	16.1677	90.9677	99.3976	38.3234	26.3473	24.5509	43.6364	75.9036	14.7651	68.2927	26.9461	31.4815	89.6104	69.3878	75.625	29.3413	34.1317	34.4371	33.7349	0	47.619	52.7273	89.5425	91.0828	25.1497	31.5789	66.3717	97.0149	69.9301	38.6076	55.4217	36.478	47.5904
RD-3857	0	8.98204	13.253	5.38922	67.6647	19.375	54.0816	2.99401	83.6879	16.6667	4.19162	91.5663	65.6627	40.4908	54.491	58.6826	61.6766	14.1935	45.1807	5.38922	6.58683	4.79042	9.69697	85.5422	38.9262	50	11.976	19.7531	0	0	85.625	7.18563	34.1317	82.7815	7.22892	0	2.04082	3.63636	43.7908	1.91083	62.2754	0	0	0	0	0	6.0241	19.4969	16.2651
RD-1874	79.0419	44.9102	75.9036	68.8623	56.8862	71.8954	0	68.2635	93.617	26.3889	55.4217	74.6988	64.6707	26.3473	77.1084	63.8037	90.4192	76.129	37.3494	53.8922	87.4251	88.024	0	29.9401	52.349	45.7317	44.3114	17.9012	0	0	31.7365	42.515	37.7246	17.9641	54.2169	0	7.48299	42.4242	0	59.8726	76.0479	0	91.018	0	46.1538	1.89873	51.8072	74.8428	50.303
RD-1878	88.6228	35.9281	72.8916	60.479	24.5509	27.451	0	43.7126	81.5603	63.8889	53.6145	27.7108	47.3054	9.58084	35.5422	83.4356	37.1257	74.1935	62.0482	32.9341	89.2216	95.2096	0	47.9042	0	39.6341	71.8563	16.6667	18.8312	23.1293	44.9102	71.2575	67.0659	50.2994	74.6988	48.75	70.068	86.6667	61.4379	70.0637	81.4371	66.0194	74.8503	0	53.1469	63.9241	84.3373	96.2264	68.4848
RD-1879	47.9042	11.976	41.5663	19.1617	4.79042	18.9542	0	6.58683	54.6099	0	4.21687	15.0602	0.598802	4.79042	44.5783	80.9816	11.3772	38.7097	87.3494	8.98204	26.9461	47.3054	48.7805	14.3713	31.5436	70.7317	38.9222	30.8642	50.6494	20.4082	33.5329	53.2934	32.3353	77.8443	32.5301	8.75	0.680272	9.69697	20.2614	21.6561	11.976	0	32.3353	6.71642	4.1958	5.6962	28.3133	30.8176	37.5758
RD-4233	25.2427	91.6168	77.1084	46.7066	43.7126	70	10.2041	41.3174	79.4326	0	55.6886	30.7229	64.4578	46.0123	48.503	79.6407	74.2515	90.3226	84.3373	31.1377	66.4671	61.6766	93.9394	10.241	55.7047	53.6585	26.9461	73.4568	32.4675	53.0612	25.625	88.6228	94.6108	88.0795	61.4458	0	75.5102	84.2424	69.281	85.9873	30.5389	46.0526	68.1416	85.8209	68.5315	68.3544	84.3373	16.3522	52.4096
RD-3833	14.5631	51.497	15.0602	24.5509	19.7605	42.5	34.6939	24.5509	11.3475	27.7778	12.5749	18.6747	71.6867	11.0429	32.3353	10.1796	77.8443	40.6452	95.1807	7.18563	29.9401	29.3413	25.4545	36.747	35.5705	44.5122	35.3293	52.4691	12.3377	48.2993	13.75	45.509	51.497	22.5166	39.1566	7.14286	20.4082	43.6364	36.6013	47.7707	3.59281	15.1316	59.292	51.4925	33.5664	13.9241	40.9639	40.2516	23.494
RD-1816	86.8263	50.2994	48.7952	43.1138	85.0299	0	87.0588	65.2695	0.70922	4.16667	41.5663	70.4819	56.8862	40.7186	57.8313	70.5521	46.7066	46.4516	92.1687	27.5449	17.9641	33.5329	81.3008	72.4551	65.7718	36.5854	74.2515	3.08642	79.8701	29.932	41.3174	25.1497	25.7485	48.503	11.4458	17.5	11.5646	52.1212	54.2484	35.6688	52.6946	0	56.8862	0	90.9091	31.0127	35.5422	40.2516	46.6667
RD-1818	48.503	96.4072	34.3373	86.8263	48.503	5.22876	80	54.491	17.0213	91.6667	74.6988	13.253	22.7545	47.9042	4.21687	49.6933	92.8144	66.4516	43.3735	64.6707	92.8144	89.8204	0	25.1497	0	54.878	97.6048	8.64198	72.0779	7.48299	94.6108	91.018	75.4491	54.491	94.5783	94.375	45.5782	94.5455	43.7908	63.6943	71.2575	0	84.4311	41.0448	28.6713	3.79747	81.9277	70.4403	11.5152
RD-1947	69.4611	48.503	40.3614	71.2575	32.3353	61.4379	27.0588	61.6766	14.1844	0	52.4096	84.9398	19.1617	67.6647	87.3494	86.5031	29.9401	40	15.6627	61.6766	62.2754	55.0898	61.7886	73.6527	59.0604	9.7561	98.8024	15.4321	61.6883	0	89.8204	82.6347	61.6766	35.9281	68.6747	46.25	27.8912	48.4848	16.9935	51.5924	56.8862	55.3398	63.4731	49.2537	17.4825	34.1772	61.4458	88.6792	23.0303
RD-4225	63.1068	25.1497	12.0482	13.7725	14.9701	70.625	44.898	13.1737	39.0071	76.3889	23.9521	80.1205	65.6627	69.9387	75.4491	98.8024	82.6347	10.9677	28.3133	22.7545	26.3473	19.7605	43.0303	95.7831	83.2215	71.9512	64.0719	52.4691	5.19481	4.7619	20.625	45.509	51.497	6.62252	53.6145	0	21.0884	44.2424	7.18954	14.6497	4.79042	15.1316	4.42478	5.22388	8.39161	39.2405	33.1325	23.2704	9.03614
RD-1954	83.2335	22.7545	42.1687	46.7066	19.1617	9.80392	95.2941	23.3533	76.5957	69.4444	42.1687	36.747	30.5389	6.58683	48.1928	91.411	67.6647	78.0645	80.7229	19.7605	70.0599	79.0419	4.87805	27.5449	23.4899	29.878	28.1437	12.3457	50	10.2041	47.9042	58.0838	60.479	91.018	33.7349	92.5	41.4966	71.5152	52.2876	43.3121	42.515	93.2039	67.0659	62.6866	76.2238	69.6203	83.1325	68.5535	51.5152
RD-1860	77.8443	38.3234	60.8434	52.0958	21.5569	0	97.6471	34.7305	83.6879	26.3889	34.3373	36.1446	8.98204	46.7066	53.6145	32.5153	70.6587	50.9677	48.7952	17.9641	67.0659	71.2575	0	32.9341	93.2886	12.8049	13.7725	4.32099	32.4675	9.52381	36.5269	62.8743	59.2814	17.3653	21.0843	16.25	17.0068	66.0606	34.6405	0	71.8563	88.3495	47.9042	14.9254	67.8322	69.6203	74.6988	65.4088	64.2424
RD-4117	65.0485	73.6527	21.0843	56.8862	73.0539	57.5	34.6939	55.0898	29.078	8.33333	61.0778	26.506	63.8554	60.1227	62.8743	62.8743	97.006	72.9032	88.5542	57.485	70.6587	64.0719	89.0909	40.3614	65.1007	31.7073	10.7784	44.4444	68.8312	52.381	28.125	70.0599	91.6168	60.2649	63.253	0	82.3129	76.9697	64.0523	79.6178	32.9341	59.8684	91.1504	64.1791	63.6364	41.7722	77.1084	40.8805	59.6386
RD-4309	60.1942	91.018	62.0482	64.0719	67.0659	86.875	5.10204	42.515	2.12766	44.4444	73.6527	50	73.494	39.2638	49.1018	88.6228	88.6228	90.3226	63.8554	49.7006	89.2216	88.024	96.9697	36.747	92.6174	53.6585	61.0778	44.4444	70.7792	35.3741	47.5	97.006	95.2096	28.4768	81.3253	21.4286	47.619	87.8788	43.7908	77.0701	79.0419	62.5	72.5664	79.1045	42.6573	51.8987	93.9759	61.6352	66.8675
RD-4310	47.5728	40.7186	13.253	30.5389	71.2575	58.125	0	20.3593	17.0213	88.8889	90.4192	67.4699	31.3253	23.3129	55.0898	85.6287	24.5509	47.7419	19.8795	34.7305	48.503	38.9222	55.7576	2.40964	63.7584	15.8537	17.9641	28.3951	8.44156	14.2857	42.5	21.5569	45.509	1.3245	39.1566	35.7143	8.16327	40.6061	5.88235	26.1146	42.515	26.3158	0.884956	58.9552	34.2657	36.7089	45.7831	24.5283	57.2289
RD-3371	50.4854	44.9102	14.4578	41.9162	41.9162	50	0	97.6048	19.8582	0	35.9281	14.4578	54.8193	11.6564	46.1078	41.3174	84.4311	41.2903	27.1084	25.7485	39.521	35.9281	35.7576	4.81928	0	12.1951	53.2934	24.0741	66.2338	23.8095	11.875	27.5449	34.7305	7.94702	41.5663	0	28.5714	49.0909	25.4902	26.7516	23.9521	53.2895	4.42478	40.2985	24.4755	32.9114	45.7831	69.1824	39.1566
RD-3396	83.4951	53.2934	18.0723	51.497	20.3593	52.5	21.4286	21.5569	24.8227	47.2222	34.1317	60.241	9.63855	19.0184	99.4012	98.8024	73.6527	44.5161	9.63855	11.976	58.0838	66.4671	46.0606	84.9398	22.8188	43.9024	29.9401	19.7531	12.987	0	95	55.6886	55.6886	31.1258	51.2048	19.0476	6.80272	53.9394	1.30719	30.5732	16.7665	55.9211	10.6195	44.0299	46.1538	20.2532	57.8313	61.6352	50.6024
RD-3392	75.7282	80.2395	71.0843	91.018	44.3114	80.625	23.4694	44.9102	74.4681	55.5556	60.479	74.6988	90.3614	14.7239	48.503	51.497	88.6228	93.5484	86.1446	73.0539	83.2335	64.6707	83.6364	68.0723	77.1812	71.3415	88.6228	77.1605	96.7532	86.3946	90.625	82.0359	77.2455	97.351	72.8916	73.8095	74.1497	58.7879	89.5425	91.0828	66.4671	91.4474	96.4602	94.7761	93.007	91.1392	84.3373	98.7421	73.494
RD-3378	23.301	35.3293	7.22892	10.1796	40.1198	43.75	44.898	20.3593	0	30.5556	91.6168	27.7108	36.747	80.3681	31.7365	67.0659	49.1018	14.1935	11.4458	8.98204	12.5749	19.1617	27.2727	4.21687	45.6376	14.6341	17.3653	7.40741	41.5584	49.6599	84.375	16.7665	25.7485	19.2053	7.22892	40.4762	9.52381	16.3636	12.4183	15.2866	4.79042	32.2368	37.1681	0	58.042	22.1519	25.3012	55.9748	4.21687
RD-3380	94.012	40.7186	12.6506	45.509	70.0599	66.0131	0	37.7246	81.5603	0	20.4819	83.1325	45.509	46.1078	36.747	43.5583	35.3293	73.5484	50	32.9341	67.0659	56.8862	49.5935	23.9521	36.2416	33.5366	0	66.0494	84.4156	34.0136	7.78443	27.5449	33.5329	35.3293	27.1084	30	23.1293	24.8485	66.6667	81.5287	32.9341	0	58.6826	70.1493	44.7552	36.7089	51.2048	25.7862	70.9091
RD-3122	27.1845	40.7186	16.2651	38.9222	47.3054	45	30.6122	16.1677	5.67376	44.4444	26.9461	36.747	72.2892	23.3129	31.7365	43.7126	32.9341	35.4839	87.3494	13.1737	26.3473	31.1377	47.2727	7.83133	24.8322	71.3415	52.0958	71.6049	51.2987	39.4558	6.25	70.6587	52.0958	24.5033	34.9398	42.8571	23.1293	46.0606	24.8366	50.3185	7.78443	10.5263	47.7876	58.9552	34.2657	16.4557	31.3253	60.3774	22.8916
RD-3381	55.3398	41.3174	42.1687	38.9222	70.0599	50.625	14.2857	54.491	12.766	0	74.2515	22.8916	62.0482	77.3006	28.1437	62.2754	86.2275	62.5806	45.1807	50.8982	31.7365	31.1377	55.7576	7.22892	61.0738	29.878	80.2395	46.9136	54.5455	65.3061	40.625	49.1018	52.0958	25.1656	27.1084	0	63.9456	40	69.281	73.2484	56.2874	34.8684	26.5487	58.209	46.8531	55.0633	59.6386	66.0377	83.1325
RD-3388	0	51.497	0	97.006	62.2754	34.375	0	74.2515	90.7801	0	1.79641	91.5663	26.506	31.9018	23.9521	79.0419	29.3413	63.2258	10.241	19.1617	95.2096	62.8743	54.5455	92.7711	0	53.0488	35.9281	45.679	21.4286	13.6054	0	55.6886	52.0958	0	68.0723	0	44.898	40.6061	0	47.1338	10.7784	0	69.9115	79.1045	0	83.5443	65.0602	38.3648	63.8554
RD-4301	77.6699	99.4012	57.8313	64.0719	67.6647	92.5	42.8571	46.7066	49.6454	0	99.4012	86.1446	31.9277	15.9509	67.0659	20.3593	79.6407	89.6774	14.4578	67.0659	87.4251	85.0299	98.7879	42.7711	68.4564	91.4634	47.9042	43.8272	70.1299	58.5034	51.25	97.006	94.6108	41.0596	88.5542	54.7619	81.6327	96.9697	68.6275	77.0701	78.4431	62.5	50.4425	85.8209	71.3287	86.0759	89.1566	25.7862	69.8795
RD-3875	90.2913	83.8323	54.2169	58.0838	7.18563	58.125	31.6327	35.9281	87.9433	36.1111	68.2635	59.0361	39.759	82.2086	80.8383	88.024	86.2275	96.129	18.6747	47.3054	64.0719	42.515	87.8788	6.0241	36.9128	74.3902	41.3174	3.08642	89.6104	47.619	78.75	71.8563	71.2575	72.1854	68.0723	0	65.3061	55.1515	92.1569	90.4459	26.9461	60.5263	78.7611	98.5075	87.4126	76.5823	75.9036	57.2327	50.6024
RD-3885	0	10.1796	27.1084	10.1796	100	0	94.898	26.9461	72.3404	48.6111	15.5689	43.3735	46.3855	55.2147	4.79042	52.6946	18.5629	16.7742	46.988	45.509	16.1677	3.59281	25.4545	100	79.8658	8.53659	14.3713	0	22.7273	0	26.875	5.38922	22.1557	0	5.42169	47.619	0	7.27273	0	4.4586	32.3353	31.5789	0	54.4776	48.2517	72.1519	14.4578	13.8365	42.7711
RD-4105	27.1845	18.5629	4.81928	10.1796	3.59281	11.25	14.2857	7.78443	13.4752	55.5556	6.58683	22.2892	57.2289	23.9264	20.3593	69.4611	75.4491	16.129	63.8554	11.976	10.7784	14.3713	20.6061	42.7711	61.0738	25.6098	23.3533	27.1605	24.6753	25.1701	0.625	32.3353	27.5449	0.662252	71.6867	57.1429	9.52381	22.4242	12.4183	14.6497	2.99401	5.92105	40.708	21.6418	39.8601	15.1899	19.8795	18.239	13.253
RD-3826	16.5049	59.8802	16.2651	32.9341	82.0359	51.875	2.04082	46.7066	0	27.7778	84.4311	43.3735	75.9036	31.2883	41.9162	98.8024	66.4671	25.1613	61.4458	21.5569	57.485	48.503	56.3636	57.2289	28.1879	53.6585	61.0778	19.7531	48.0519	23.8095	55.625	59.8802	54.491	24.5033	58.4337	42.8571	6.80272	48.4848	4.57516	14.0127	31.7365	26.3158	16.8142	26.8657	21.6783	41.1392	40.9639	62.8931	21.6867
RD-3825	51.4563	31.7365	6.0241	5.98802	23.3533	16.25	19.3878	2.99401	60.2837	51.3889	55.6886	26.506	40.9639	47.2393	5.38922	61.0778	37.7246	46.4516	71.0843	7.78443	19.7605	32.9341	54.5455	43.3735	62.4161	45.7317	10.1796	50	82.4675	23.8095	24.375	20.3593	12.5749	20.5298	22.2892	45.2381	31.2925	21.8182	43.1373	75.7962	7.78443	28.2895	67.2566	70.1493	34.2657	16.4557	39.1566	26.4151	32.5301
RD-4316	70.8738	68.2635	13.253	68.8623	76.0479	65	70.4082	69.4611	87.234	31.9444	41.3174	82.5301	12.0482	59.5092	48.503	92.2156	21.5569	20	12.6506	49.7006	76.6467	64.6707	57.5758	4.81928	68.4564	14.6341	93.4132	24.0741	11.6883	48.9796	90.625	76.0479	61.0778	8.60927	71.6867	0	23.8095	58.7879	45.7516	50.9554	78.4431	35.5263	20.354	23.8806	40.5594	63.2911	48.7952	30.8176	27.1084
RD-3865	27.1845	8.98204	20.4819	4.19162	7.18563	11.25	22.449	2.99401	96.4539	0	4.79042	25.3012	72.2892	66.2577	52.6946	17.3653	18.5629	25.8065	96.988	3.59281	10.7784	19.7605	12.7273	84.3373	77.8523	42.6829	10.1796	19.7531	64.2857	27.2109	48.75	7.18563	11.3772	38.4106	2.40964	0	6.80272	8.48485	12.4183	21.6561	28.7425	4.60526	0	58.9552	9.79021	23.4177	15.0602	30.1887	3.61446
RD-4125	55.3398	10.1796	20.4819	8.98204	77.8443	13.125	77.551	1.79641	96.4539	0	8.98204	43.3735	29.5181	84.0491	92.2156	85.6287	2.39521	8.3871	15.6627	7.18563	14.9701	22.7545	8.48485	56.0241	83.8926	14.6341	17.3653	3.08642	7.79221	0	86.875	15.5689	10.1796	9.27152	7.22892	0	0	15.1515	7.18954	0	0	15.1316	0	0	11.1888	3.16456	8.43373	22.6415	19.8795
RD-3862	56.3107	35.3293	9.63855	17.9641	43.1138	35.625	6.12245	46.7066	9.21986	0	13.1737	15.0602	88.5542	66.8712	41.9162	38.9222	99.4012	52.2581	93.9759	15.5689	46.1078	35.9281	54.5455	14.4578	44.2953	32.9268	39.521	7.40741	69.4805	48.9796	6.875	30.5389	62.8743	0.662252	71.0843	9.52381	44.898	58.7879	45.7516	70.7006	34.1317	26.3158	21.2389	62.6866	34.2657	13.9241	48.7952	45.9119	53.012
RD-3823	0	8.98204	1.80723	7.18563	7.18563	3.75	0	2.99401	0	50	3.59281	70.4819	47.5904	25.7669	72.4551	52.6946	61.6766	3.22581	84.3373	3.59281	11.3772	11.976	15.7576	96.3855	28.8591	98.7805	8.38323	5.55556	9.74026	8.16327	28.125	43.7126	4.79042	24.5033	15.6627	9.52381	5.44218	4.24242	3.26797	0	4.79042	14.4737	18.5841	17.9104	49.6503	10.1266	3.01205	51.5723	28.3133
RD-4365	35.9281	59.8802	79.5181	60.479	94.012	87.5817	85.8824	58.6826	34.7518	36.1111	78.9157	72.8916	78.4431	65.8683	46.988	93.865	82.6347	69.6774	93.9759	69.4611	62.8743	62.8743	12.1951	42.515	83.8926	96.3415	46.7066	46.9136	75.974	93.1973	68.2635	67.6647	59.2814	91.018	69.2771	65.625	99.3197	83.6364	79.085	87.8981	77.2455	0	68.2635	0	93.007	20.8861	85.5422	97.4843	63.0303
RD-4676	65.8683	77.8443	29.5181	49.1018	20.3593	20.2614	67.0588	46.7066	17.0213	98.6111	29.5181	22.2892	15.5689	23.3533	51.8072	50.3067	98.8024	30.3226	28.3133	26.9461	58.6826	37.7246	55.2846	26.3473	82.5503	29.878	31.7365	31.4815	70.1299	25.1701	68.2635	38.3234	49.7006	47.9042	68.0723	46.875	22.449	68.4848	9.80392	26.7516	54.491	27.1845	67.6647	25.3731	53.8462	41.1392	55.4217	66.6667	16.9697
RD-4677	85.6287	77.8443	85.5422	81.4371	71.8563	71.8954	0	46.7066	64.539	77.7778	78.9157	81.9277	50.2994	50.2994	53.012	41.7178	87.4251	87.7419	60.241	70.6587	95.2096	76.0479	91.0569	70.6587	59.7315	86.5854	10.1796	39.5062	64.2857	61.2245	62.2754	71.2575	79.0419	41.9162	71.0843	96.875	47.619	78.7879	62.7451	73.8854	85.6287	85.4369	73.6527	81.3433	76.2238	84.1772	81.3253	72.327	80.6061
RD-4678	22.7545	47.9042	57.8313	91.6168	50.2994	74.5098	43.5294	58.0838	64.539	0	82.5301	54.2169	35.3293	62.8743	90.9639	76.6871	89.8204	73.5484	52.4096	58.6826	99.4012	94.6108	23.5772	70.6587	36.9128	71.9512	42.515	50	1.2987	0	75.4491	82.6347	72.4551	40.1198	97.5904	87.5	39.4558	72.1212	69.9346	75.7962	96.4072	70.8738	100	54.4776	10.4895	55.0633	78.3133	88.6792	56.3636
RD-4680	43.7126	72.4551	20.4819	41.9162	55.6886	11.7647	34.1176	13.1737	17.0213	76.3889	9.63855	43.9759	49.1018	11.976	71.6867	69.3252	99.4012	23.871	99.3976	21.5569	71.8563	64.6707	43.9024	8.98204	83.2215	8.53659	4.79042	11.1111	27.2727	0	58.0838	46.7066	53.2934	79.6407	57.8313	16.875	17.6871	53.9394	7.18954	3.82166	73.0539	9.70874	56.8862	14.9254	25.1748	41.7722	40.3614	81.761	84.8485
RD-4681	69.4611	62.8743	18.0723	41.3174	52.6946	63.3987	54.1176	2.99401	53.1915	4.16667	12.6506	21.6867	91.6168	17.9641	84.3373	99.3865	86.8263	29.6774	100	7.18563	49.7006	62.8743	63.4146	0	72.4832	44.5122	4.79042	22.2222	0	0	5.38922	8.98204	34.7305	95.2096	43.9759	20	0	32.7273	12.4183	3.82166	28.1437	0	81.4371	0	33.5664	20.8861	36.747	9.43396	76.3636
RD-4682	25.7485	95.8084	46.988	79.6407	23.3533	0	0	95.8084	62.4113	2.77778	23.494	1.80723	22.7545	88.024	42.7711	7.97546	54.491	0	48.7952	20.3593	89.2216	50.8982	56.9106	5.98802	74.4966	86.5854	34.1317	93.8272	20.7792	42.1769	95.2096	79.0419	20.3593	54.491	86.1446	3.75	0	10.303	0	0	90.4192	0	64.0719	0	0	76.5823	0	86.1635	0
RD-4684	83.8323	91.018	90.3614	61.0778	38.3234	77.1242	72.9412	54.491	39.0071	48.6111	85.5422	78.9157	29.9401	68.2635	43.3735	74.8466	97.006	70.3226	22.2892	55.6886	88.024	81.4371	95.122	26.9461	92.6174	63.4146	21.5569	0	78.5714	0	67.0659	59.8802	86.2275	44.9102	73.494	38.75	63.9456	95.1515	52.2876	63.0573	52.0958	0	80.2395	0	88.8112	60.1266	90.9639	69.8113	81.2121
RD-4686	21.5569	95.8084	74.6988	94.6108	52.6946	90.1961	44.7059	59.8802	82.9787	51.3889	94.5783	36.747	61.0778	39.521	25.9036	87.7301	93.4132	90.9677	94.5783	65.2695	100	99.4012	79.6748	80.2395	83.8926	90.8537	57.485	54.9383	12.987	55.102	89.8204	97.006	97.006	95.2096	97.5904	99.375	72.1088	98.1818	76.4706	76.4331	86.2275	79.6117	99.4012	54.4776	94.4056	79.7468	96.3855	97.4843	45.4545
RD-4835	0	84.4311	74.6988	98.8024	7.18563	17.5	0	64.6707	63.8298	48.6111	37.1257	69.8795	16.2651	52.1472	24.5509	29.3413	99.4012	69.0323	92.1687	80.2395	99.4012	67.6647	88.4848	97.5904	95.302	89.0244	58.6826	42.5926	83.1169	92.517	98.125	82.6347	93.4132	97.351	77.1084	54.7619	96.5986	58.7879	0	88.535	65.2695	90.1316	97.3451	85.0746	89.5105	100	87.9518	55.3459	90.9639
RD-4765	66.0194	92.8144	77.7108	75.4491	80.2395	80	66.3265	35.3293	34.7518	51.3889	83.2335	76.506	31.3253	59.5092	49.1018	91.6168	99.4012	90.3226	49.3976	47.3054	95.2096	89.8204	96.9697	57.2289	87.9195	85.9756	32.3353	65.4321	23.3766	34.6939	56.875	99.4012	98.8024	39.7351	93.9759	0	47.619	97.5758	27.451	66.879	60.479	56.5789	35.3982	44.0299	70.6294	74.6835	95.7831	87.4214	87.9518
RD-4766	55.3398	76.6467	14.4578	57.485	13.7725	75	69.3878	46.7066	69.5035	0	64.0719	91.5663	32.5301	31.9018	52.0958	95.2096	47.9042	50.3226	15.6627	57.485	33.5329	36.5269	59.3939	14.4578	72.4832	42.6829	57.485	5.55556	51.2987	42.8571	90.625	32.9341	57.485	92.7152	68.0723	0	63.9456	72.1212	65.3595	63.6943	80.2395	72.3684	60.177	58.9552	74.1259	32.9114	66.2651	56.6038	23.494
RD-4770	3.8835	100	90.9639	94.6108	68.2635	76.875	0	48.503	0	0	95.2096	50	17.4699	83.4356	21.5569	41.3174	94.012	78.7097	10.241	98.8024	89.8204	79.6407	96.9697	0	60.4027	98.1707	68.8623	43.8272	83.1169	0	90.625	98.8024	100	70.1987	93.3735	0	76.8707	99.3939	93.4641	63.6943	85.0299	96.7105	0.884956	0	94.4056	0.632911	92.7711	84.2767	75.3012
RD-3147	76.0479	12.5749	86.747	11.3772	28.1437	31.3725	0	26.9461	71.6312	0	6.0241	16.2651	13.1737	1.79641	57.2289	97.546	2.39521	0	100	2.39521	11.3772	23.3533	61.7886	12.5749	17.4497	37.1951	23.3533	41.358	0	0	49.1018	30.5389	4.19162	59.8802	12.6506	0	0	5.45455	5.88235	0	10.7784	0	47.3054	0	0	0	3.61446	56.6038	0
RD-3219	29.9401	97.6048	47.5904	98.2036	28.7425	26.1438	0	99.4012	47.5177	51.3889	95.1807	13.253	28.7425	59.8802	12.0482	75.4601	91.6168	72.9032	86.747	79.0419	93.4132	98.8024	0	28.7425	1.34228	82.9268	19.7605	85.1852	54.5455	0	97.6048	100	99.4012	65.8683	87.3494	79.375	45.5782	98.1818	37.9085	31.8471	86.2275	78.6408	94.012	0	58.042	48.7342	90.3614	98.7421	30.303
RD-3142	91.6168	94.012	95.7831	61.0778	90.4192	37.9085	0	56.8862	2.12766	0	98.7952	66.8675	75.4491	32.9341	80.7229	73.6196	97.006	79.3548	49.3976	57.485	71.2575	82.6347	70.7317	35.9281	0	20.7317	51.497	0	75.974	23.8095	97.6048	95.2096	99.4012	35.3293	76.506	65	83.6735	98.7879	0	44.586	32.9341	58.2524	41.9162	0	0	58.8608	95.7831	61.6352	58.1818
RD-3151	95.8084	94.012	57.8313	44.3114	80.8383	0	62.3529	74.2515	82.2695	0	72.2892	23.494	57.485	46.7066	26.506	78.5276	99.4012	12.9032	56.6265	57.485	46.1078	59.8802	0	22.1557	0	31.0976	35.9281	11.1111	54.5455	60.5442	23.3533	20.9581	13.1737	53.8922	74.6988	73.125	36.0544	66.6667	66.6667	14.6497	77.2455	88.3495	71.2575	0	93.7063	69.6203	42.1687	98.7421	7.87879
RD-3167	97.6048	37.7246	48.1928	53.8922	95.2096	0	0	47.3054	69.5035	55.5556	48.1928	72.8916	67.6647	35.3293	75.9036	90.7975	27.5449	45.8065	98.1928	57.485	55.6886	62.8743	0	18.5629	54.3624	0	21.5569	46.9136	0	0	50.2994	50.2994	53.8922	37.7246	69.8795	65	0	81.8182	70.5882	49.6815	37.1257	0	41.9162	0	81.8182	0	55.4217	59.7484	15.7576
RD-3176	24.5509	82.6347	52.4096	94.6108	43.1138	25.4902	78.8235	74.2515	2.12766	11.1111	84.3373	64.4578	21.5569	18.5629	54.8193	53.9877	85.6287	79.3548	81.3253	60.479	93.4132	82.6347	0	68.8623	54.3624	40.8537	38.9222	30.8642	48.0519	74.8299	81.4371	94.012	94.012	56.2874	62.0482	62.5	89.7959	87.8788	52.2876	80.8917	68.2635	74.7573	74.8503	52.9851	77.6224	17.7215	90.9639	79.8742	50.303
RD-3990	0	9.58084	34.9398	47.3054	14.9701	58.125	63.2653	4.19162	0	0	99.4012	57.8313	87.3494	25.7669	33.5329	85.6287	11.976	9.67742	86.747	23.9521	16.7665	13.7725	25.4545	74.0964	77.1812	51.2195	94.6108	77.7778	3.8961	93.1973	78.75	58.6826	34.7305	18.543	71.0843	0	23.8095	40.6061	25.4902	57.3248	78.4431	63.8158	62.8319	0	34.2657	30.3797	16.8675	61.0063	33.7349
RD-4325	30.5389	94.6108	69.8795	100	73.0539	0	97.6471	6.58683	0	0	83.7349	33.1325	13.7725	82.6347	42.1687	1.84049	61.6766	0	15.6627	98.8024	100	100	67.4797	22.7545	0	20.122	85.0299	52.4691	61.039	0	97.6048	94.012	77.2455	21.5569	98.7952	86.875	0	93.3333	0	0	100	0	100	0	89.5105	89.8734	58.4337	98.7421	30.303
RD-4313	55.3398	29.3413	2.40964	28.7425	48.503	20.625	42.8571	6.58683	0	44.4444	15.5689	39.759	77.1084	39.8773	70.0599	33.5329	16.1677	4.51613	83.7349	7.18563	22.1557	28.1437	16.9697	78.3133	46.9799	81.0976	17.3653	60.4938	41.5584	14.2857	32.5	15.5689	14.9701	62.2517	45.1807	16.6667	17.0068	18.7879	5.88235	17.1975	27.5449	12.5	26.5487	8.20896	10.4895	18.3544	18.0723	21.3836	49.3976
RD-3888	83.4951	84.4311	52.4096	86.8263	67.0659	98.125	29.5918	92.2156	39.7163	0	56.2874	27.7108	66.8675	31.9018	28.1437	11.976	48.503	80	83.7349	71.2575	90.4192	68.8623	77.5758	84.3373	46.3087	29.2683	71.2575	56.7901	88.3117	40.1361	35	84.4311	93.4132	29.1391	71.6867	2.38095	59.1837	79.3939	75.1634	76.4331	43.1138	64.4737	74.3363	93.2836	70.6294	67.7215	80.1205	66.0377	58.4337
RD-4123	0	62.8743	9.03614	61.0778	7.18563	23.125	44.898	90.4192	6.38298	97.2222	32.3353	5.42169	75.3012	55.2147	80.8383	43.7126	77.8443	17.4194	61.4458	26.9461	68.2635	41.9162	55.1515	65.6627	0	8.53659	35.3293	40.1235	2.5974	24.4898	36.875	79.0419	70.6587	26.4901	31.9277	85.7143	19.7279	59.3939	7.18954	11.465	44.9102	14.4737	23.0088	11.9403	43.3566	48.1013	59.6386	38.3648	22.8916
RD-4107	9.70874	15.5689	1.80723	1.79641	20.3593	3.75	6.12245	1.79641	68.0851	8.33333	5.38922	27.7108	31.9277	31.2883	50.8982	24.5509	58.0838	7.09677	49.3976	2.99401	11.3772	8.38323	13.3333	41.5663	46.3087	70.7317	17.3653	30.8642	8.44156	23.1293	12.5	81.4371	4.19162	0	9.03614	0	1.36054	3.63636	0	3.18471	1.1976	11.1842	0	21.6418	9.79021	0	4.81928	45.9119	19.8795
RD-4487	31.1377	94.6108	80.7229	90.4192	32.9341	41.1765	0	64.0719	17.0213	51.3889	59.0361	94.5783	61.0778	34.7305	62.0482	92.638	77.8443	94.1935	78.3133	66.4671	65.8683	73.6527	9.7561	81.4371	79.8658	42.6829	16.7665	27.7778	68.8312	67.3469	73.6527	80.2395	93.4132	79.6407	91.5663	86.875	80.2721	97.5758	90.8497	91.0828	86.2275	12.6214	64.6707	85.8209	86.014	86.7089	91.5663	42.7673	86.6667
RD-4299	0	0.598802	84.9398	17.9641	77.8443	3.75	0	1.79641	11.3475	87.5	3.59281	78.3133	83.7349	59.5092	81.4371	34.1317	85.0299	0	100	7.18563	5.38922	0.598802	3.63636	78.3133	0	17.0732	80.2395	73.4568	1.94805	0	25.625	77.2455	6.58683	27.8146	43.3735	0	0	1.21212	0	0	3.59281	42.7632	0	0	0	0.632911	0	8.80503	63.8554
RD-4298	75.7282	95.2096	18.0723	60.479	36.5269	73.125	70.4082	41.3174	39.0071	76.3889	82.0359	22.8916	45.1807	28.8344	31.7365	61.0778	53.2934	73.5484	24.6988	73.0539	88.024	71.8563	31.5152	16.8675	63.7584	94.5122	71.2575	34.5679	51.2987	70.7483	31.25	77.2455	59.2814	18.543	94.5783	76.1905	80.2721	75.1515	47.7124	79.6178	53.2934	71.0526	72.5664	74.6269	46.1538	66.4557	58.4337	66.0377	71.0843
RD-4219	44.6602	29.3413	13.253	38.9222	38.3234	35.625	8.16327	6.58683	14.1844	30.5556	37.1257	95.1807	78.3133	68.0982	66.4671	97.006	88.024	52.9032	65.6627	7.18563	35.3293	37.1257	48.4848	65.6627	74.4966	47.561	10.1796	11.1111	11.039	29.2517	46.25	49.7006	50.2994	12.5828	19.2771	2.38095	8.84354	40.6061	17.6471	30.5732	0	5.92105	40.708	51.4925	6.99301	30.3797	53.6145	40.8805	21.6867
RD-1510	18.5629	47.3054	19.2771	17.9641	19.7605	13.0719	12.9412	4.79042	25.5319	31.9444	43.3735	54.2169	20.9581	14.9701	54.8193	99.3865	18.5629	76.129	93.3735	11.3772	28.1437	40.1198	16.2602	55.0898	42.953	60.3659	34.1317	9.25926	81.1688	51.0204	34.1317	40.1198	41.9162	80.8383	41.5663	43.125	56.4626	50.9091	72.549	66.242	31.7365	25.2427	30.5389	88.806	67.1329	38.6076	62.6506	25.1572	83.0303
RD-4099	12.6214	98.8024	51.2048	73.0539	80.8383	85	0	74.2515	41.844	0	55.6886	61.4458	47.5904	60.7362	73.0539	79.6407	83.8323	76.129	71.0843	55.6886	86.8263	75.4491	88.4848	40.3614	59.0604	29.878	64.6707	19.7531	70.1299	46.9388	62.5	94.6108	93.4132	50.9934	71.0843	0	59.1837	89.697	61.4379	66.879	60.479	64.4737	81.4159	67.9104	60.8392	40.5063	81.9277	73.5849	85.5422
RD-4303	0	80.8383	0	75.4491	100	50	34.6939	2.99401	0	0	3.59281	46.988	57.2289	55.2147	99.4012	2.99401	36.5269	0	45.1807	16.1677	26.3473	13.7725	61.8182	92.1687	0	0	29.9401	0	37.6623	7.48299	0.625	92.2156	50.2994	0	0	9.52381	0	1.21212	0	0	25.1497	0	0	0	39.8601	1.26582	62.6506	3.14465	12.6506
RD-3880	6.79612	8.98204	2.40964	4.19162	2.99401	3.75	0	1.79641	0	4.16667	24.5509	34.3373	39.759	30.6748	24.5509	38.9222	53.8922	2.58065	16.8675	1.79641	10.7784	6.58683	4.84848	57.2289	71.8121	71.9512	10.1796	45.679	11.6883	8.16327	6.25	4.79042	1.79641	87.4172	12.0482	0	0	1.81818	5.22876	0.636943	34.1317	11.1842	0	0	33.5664	3.16456	1.80723	13.8365	29.5181
RD-3899	7.76699	41.9162	36.747	33.5329	64.6707	10.625	22.449	55.6886	94.3262	0	32.9341	89.1566	26.506	76.0736	79.6407	85.6287	60.479	21.2903	12.6506	34.1317	29.3413	15.5689	21.8182	36.747	3.3557	10.9756	70.0599	8.64198	14.2857	4.7619	95.625	40.7186	10.1796	47.0199	31.9277	57.1429	20.4082	13.3333	6.53595	7.00637	81.4371	30.2632	23.0088	22.3881	4.8951	41.7722	12.6506	17.6101	9.63855
RD-3897	54.3689	81.4371	55.4217	76.0479	68.8623	84.375	27.551	60.479	39.0071	38.8889	72.4551	75.9036	57.2289	49.6933	82.0359	49.1018	80.2395	76.7742	47.5904	79.6407	87.4251	78.4431	80	7.22892	46.3087	28.0488	80.2395	27.7778	92.2078	59.8639	69.375	92.2156	81.4371	25.8278	38.5542	0	43.5374	74.5455	60.7843	88.535	64.6707	44.7368	54.8673	82.8358	47.5524	68.3544	81.3253	50.3145	71.0843
RD-4094	7.76699	20.3593	9.03614	10.1796	9.58084	18.75	21.4286	98.2036	79.4326	47.2222	12.5749	6.0241	82.5301	63.1902	80.8383	88.6228	4.79042	4.51613	83.7349	22.7545	18.5629	19.1617	6.06061	12.0482	0	25	22.7545	54.9383	3.24675	6.12245	13.75	31.1377	5.98802	58.2781	41.5663	23.8095	1.36054	10.303	5.88235	1.27389	44.3114	1.97368	0	4.47761	16.0839	12.0253	9.63855	30.1887	10.241
RD-4221	78.6408	91.6168	38.5542	94.6108	37.7246	88.75	85.7143	55.6886	17.0213	20.8333	71.8563	86.747	36.747	59.5092	59.8802	25.1497	86.8263	89.0323	39.759	73.0539	86.2275	66.4671	92.7273	54.8193	74.4966	79.2683	67.6647	9.25926	51.2987	62.585	87.5	82.6347	92.8144	70.1987	80.1205	11.9048	63.9456	84.2424	68.6275	82.1656	64.6707	62.5	66.3717	74.6269	71.3287	84.1772	81.3253	59.7484	78.9157
RD-3837	51.4563	45.509	15.0602	8.98204	28.7425	18.125	0	6.58683	13.4752	44.4444	13.7725	43.3735	62.0482	59.5092	21.5569	71.2575	4.79042	80	63.253	26.3473	19.7605	23.9521	28.4848	42.7711	48.3221	76.8293	2.39521	45.679	88.3117	52.381	38.125	12.5749	20.3593	71.5232	13.8554	4.7619	48.9796	10.303	62.0915	87.8981	4.79042	40.7895	64.6018	82.8358	72.028	32.9114	46.988	51.5723	18.0723
RD-1871	76.0479	42.515	4.81928	31.1377	10.7784	11.1111	0	35.3293	0	61.1111	30.1205	22.8916	8.38323	5.38922	41.5663	60.7362	86.8263	2.58065	81.9277	14.9701	63.4731	71.8563	0	16.1677	0	62.8049	23.9521	12.3457	27.2727	0	58.0838	23.3533	16.1677	23.9521	47.5904	33.75	0	29.0909	28.7582	14.6497	58.6826	0	58.6826	44.0299	0	15.1899	16.8675	49.6855	32.1212
RD-3845	53.3981	84.4311	13.253	61.0778	8.98204	53.125	25.5102	47.3054	24.1135	0	56.2874	90.3614	39.759	49.0798	80.8383	90.4192	77.8443	65.1613	20.4819	42.515	68.8623	78.4431	87.8788	18.0723	73.8255	65.2439	25.1497	7.40741	29.2208	31.9728	20.625	54.491	84.4311	62.2517	42.7711	0	81.6327	70.303	41.8301	64.9682	28.7425	36.8421	40.708	36.5672	63.6364	18.3544	84.3373	30.8176	57.2289
RD-3829	21.3592	58.0838	12.0482	24.5509	38.9222	20.625	11.2245	6.58683	68.7943	95.8333	26.9461	95.7831	25.3012	50.9202	77.8443	75.4491	52.0958	53.5484	19.8795	7.18563	45.509	44.9102	60.6061	40.9639	87.9195	12.1951	3.59281	0.617284	18.1818	19.7279	75.625	34.1317	43.7126	39.7351	41.5663	0	20.4082	42.4242	22.8758	47.7707	3.59281	25.6579	51.3274	52.9851	25.8741	40.5063	46.988	40.2516	50.6024
RD-1931	62.2754	29.3413	60.8434	56.8862	14.3713	43.7908	36.4706	53.2934	74.4681	0	31.3253	68.0723	31.1377	16.7665	24.0964	26.9939	16.7665	10.9677	28.3133	29.9401	70.6587	80.2395	75.6098	5.38922	4.02685	26.2195	4.19162	15.4321	3.24675	10.2041	55.6886	25.7485	30.5389	26.3473	67.4699	5	2.04082	35.1515	11.7647	28.6624	83.2335	0	92.2156	17.1642	8.39161	27.2152	24.0964	88.0503	77.5758
RD-3860	12.6214	20.9581	5.42169	10.1796	34.7305	13.125	27.551	24.5509	1.41844	44.4444	81.4371	18.6747	64.4578	12.2699	58.6826	41.3174	31.1377	15.4839	43.9759	14.3713	18.5629	22.7545	18.7879	58.4337	34.8993	15.8537	58.0838	43.2099	12.987	31.2925	41.25	39.521	12.5749	0	43.9759	90.4762	10.8844	18.7879	1.30719	3.82166	27.5449	4.60526	36.2832	22.3881	0	15.1899	15.0602	30.1887	12.0482
RD-1379	47.3054	59.2814	31.3253	43.7126	32.9341	41.1765	10.5882	17.3653	0	83.3333	22.8916	66.8675	12.5749	3.59281	59.0361	57.0552	98.8024	65.1613	75.9036	44.3114	45.509	49.7006	50.4065	26.9461	55.0336	27.439	20.3593	1.85185	20.1299	14.2857	31.1377	52.6946	62.8743	74.8503	50.6024	93.125	3.40136	55.7576	19.6078	27.3885	40.1198	48.5437	35.9281	60.4478	20.2797	43.038	65.0602	40.8805	25.4545
RD-1383	50.8982	20.3593	21.0843	17.3653	82.0359	62.7451	0	36.5269	6.38298	72.2222	57.2289	66.2651	84.4311	17.9641	45.7831	77.9141	68.2635	27.0968	66.8675	13.1737	47.3054	50.2994	27.6423	62.8743	70.4698	83.5366	55.0898	66.0494	24.6753	48.9796	71.2575	92.2156	28.1437	72.4551	56.6265	23.125	54.4218	57.5758	49.0196	56.051	36.5269	50.4854	21.5569	28.3582	45.4545	12.0253	41.5663	6.91824	63.6364
RD-3832	51.4563	27.5449	3.61446	8.98204	13.7725	10.625	26.5306	3.59281	57.4468	73.6111	65.8683	20.4819	77.7108	9.81595	20.3593	83.2335	3.59281	12.9032	90.9639	3.59281	29.9401	30.5389	8.48485	39.1566	32.2148	31.7073	1.1976	15.4321	0	8.16327	8.75	17.3653	12.5749	25.1656	15.0602	0	8.84354	13.3333	3.26797	14.6497	0	9.21053	0.884956	18.6567	7.69231	5.06329	24.0964	25.7862	39.1566
RD-4307	24.2718	4.19162	71.0843	3.59281	41.9162	5.625	0	54.491	98.5816	1.38889	4.79042	40.3614	31.9277	60.1227	61.0778	96.4072	0.598802	0	95.7831	24.5509	1.79641	1.1976	11.5152	84.9398	0	0	2.39521	50	0.649351	0	96.875	5.38922	7.78443	71.5232	1.80723	0	4.08163	4.24242	1.30719	0	41.9162	4.60526	0	0	0	10.1266	4.81928	10.0629	1.20482
RD-3853	50.4854	95.2096	58.4337	64.6707	37.7246	64.375	52.0408	53.2934	64.539	8.33333	54.491	96.3855	56.0241	59.5092	37.1257	98.8024	97.006	52.9032	30.7229	41.9162	76.6467	62.8743	80	4.81928	81.2081	60.3659	92.2156	6.17284	38.3117	14.2857	98.125	94.6108	84.4311	24.5033	75.3012	0	43.5374	73.9394	47.7124	70.0637	28.1437	28.2895	57.5221	71.6418	74.1259	67.7215	77.1084	64.1509	53.6145
RD-1817	54.491	27.5449	34.9398	15.5689	77.2455	54.902	47.0588	8.38323	87.9433	0	13.8554	63.8554	15.5689	19.1617	79.5181	23.9264	57.485	6.45161	76.506	10.1796	29.9401	50.8982	30.8943	7.18563	67.7852	48.1707	52.6946	56.7901	0	0	28.1437	23.9521	7.78443	60.479	43.9759	10.625	34.0136	7.27273	0	0	15.5689	30.0971	71.2575	0	0	8.86076	5.42169	23.8994	35.1515
RD-4232	63.1068	71.2575	91.5663	76.6467	86.2275	76.875	46.9388	48.503	6.38298	30.5556	89.2216	70.4819	73.494	40.4908	82.0359	76.6467	54.491	90.9677	57.8313	87.4251	88.024	62.8743	96.9697	98.7952	38.9262	92.6829	61.0778	58.642	54.5455	81.6327	63.75	94.6108	89.8204	39.7351	83.7349	23.8095	95.2381	90.303	71.8954	87.8981	73.0539	66.4474	0	95.5224	30.7692	94.3038	89.759	55.3459	81.3253
RD-1390	98.2036	7.18563	48.7952	71.2575	92.2156	0	0	9.58084	84.3972	13.8889	38.5542	5.42169	59.2814	71.8563	86.747	4.29448	22.7545	20.6452	1.20482	31.1377	49.7006	4.79042	0	81.4371	0	1.21951	26.3473	52.4691	7.14286	0	64.6707	41.3174	3.59281	11.976	28.9157	3.125	0	1.81818	4.57516	0	26.9461	0	38.3234	0	0	43.038	7.22892	1.25786	85.4545
RD-4118	35.9223	22.1557	18.0723	15.5689	32.9341	13.125	27.551	2.99401	13.4752	58.3333	39.521	17.4699	40.9639	20.8589	31.7365	41.3174	74.2515	14.1935	74.6988	62.2754	26.3473	23.3533	39.3939	41.5663	77.8523	96.3415	26.9461	38.2716	7.14286	12.9252	16.25	47.3054	30.5389	18.543	19.2771	73.8095	2.04082	34.5455	1.30719	18.4713	10.7784	12.5	40.708	22.3881	16.0839	5.6962	25.3012	23.8994	47.5904
RD-1553	98.2036	14.9701	65.6627	73.6527	28.7425	37.2549	0	16.1677	46.0993	65.2778	60.241	24.0964	76.6467	10.7784	95.1807	98.1595	43.1138	70.3226	98.7952	36.5269	53.2934	36.5269	0	88.024	74.4966	65.2439	77.8443	34.5679	34.4156	51.7007	38.9222	29.3413	50.2994	98.2036	56.6265	65.625	78.2313	73.9394	62.7451	68.7898	47.3054	24.2718	44.9102	40.2985	63.6364	58.2278	65.6627	22.6415	9.69697
RD-1952	94.012	31.7365	37.3494	41.9162	89.2216	33.3333	75.2941	41.9162	75.8865	95.8333	4.81928	90.3614	37.7246	74.2515	43.9759	53.9877	71.8563	3.87097	9.63855	34.7305	35.9281	42.515	80.4878	56.8862	0	14.6341	71.2575	53.0864	3.8961	1.36054	7.78443	10.7784	19.1617	14.9701	53.6145	0	2.04082	16.3636	1.30719	19.1083	7.18563	0	46.1078	0	0	83.5443	6.0241	36.478	21.8182
RD-4121	0	8.98204	62.6506	5.98802	37.7246	6.875	0	6.58683	10.6383	69.4444	10.7784	78.3133	56.0241	3.06748	31.7365	91.018	41.3174	54.8387	63.253	10.1796	8.98204	6.58683	15.7576	92.1687	24.8322	31.0976	5.38922	27.7778	60.3896	25.8503	38.125	5.98802	7.78443	7.94702	10.241	85.7143	7.48299	8.48485	31.3725	50.3185	7.78443	10.5263	4.42478	64.9254	4.8951	20.8861	24.0964	6.91824	15.0602
RD-1853	4.19162	55.6886	33.7349	47.9042	71.8563	26.1438	0	48.503	67.3759	0	69.2771	87.9518	31.1377	11.976	27.1084	66.2577	81.4371	47.7419	23.494	24.5509	46.1078	59.8802	20.3252	31.1377	48.3221	33.5366	46.1078	4.32099	44.1558	25.1701	46.1078	61.0778	71.8563	46.7066	34.9398	41.25	55.102	57.5758	7.18954	30.5732	60.479	58.2524	39.521	24.6269	50.3497	35.443	42.7711	46.5409	62.4242
RD-3844	96.1165	98.2036	58.4337	94.6108	67.6647	92.5	75.5102	58.6826	82.9787	0	85.6287	43.3735	82.5301	69.9387	77.8443	43.7126	58.0838	80	30.1205	73.6527	93.4132	74.8503	96.9697	47.5904	60.4027	71.9512	71.8563	60.4938	70.1299	52.381	61.25	97.006	98.2036	68.8742	70.4819	0	82.9932	96.9697	72.549	83.4395	68.2635	79.6053	93.8053	69.403	81.8182	29.7468	95.1807	57.8616	78.9157
RD-1953	56.2874	79.0419	43.3735	58.0838	9.58084	68.6275	11.7647	52.0958	58.8652	94.4444	28.3133	75.9036	6.58683	33.5329	60.8434	50.3067	92.2156	69.0323	36.1446	48.503	90.4192	94.6108	59.3496	18.5629	64.4295	28.0488	17.3653	13.5802	1.94805	23.8095	48.503	78.4431	80.2395	67.6647	46.3855	90	18.3673	72.7273	45.7516	50.3185	73.0539	28.1553	95.8084	58.9552	0.699301	50.6329	81.3253	74.2138	59.3939
RD-1933	95.2096	86.2275	84.9398	2.39521	89.2216	63.3987	0	7.18563	87.234	0	45.7831	57.8313	21.5569	91.6168	66.2651	73.0061	74.8503	43.871	67.4699	16.1677	10.7784	23.3533	97.561	93.4132	81.2081	100	38.3234	11.1111	21.4286	28.5714	18.5629	98.8024	22.7545	42.515	12.6506	24.375	0	25.4545	14.3791	0	13.1737	0	11.976	30.597	0	0	26.506	19.4969	47.2727
RD-1956	24.5509	70.6587	51.8072	50.8982	50.2994	24.8366	0	31.7365	30.4965	54.1667	59.6386	53.6145	41.9162	20.3593	40.9639	71.1656	34.1317	92.9032	38.5542	29.3413	56.2874	61.0778	17.0732	65.2695	57.047	32.3171	29.3413	11.7284	55.8442	39.4558	49.1018	80.8383	79.0419	56.8862	40.9639	82.5	61.2245	74.5455	76.4706	87.8981	28.7425	65.0485	46.7066	77.6119	91.6084	60.7595	90.9639	69.1824	78.7879
RD-1960	5.98802	76.6467	25.3012	80.8383	32.9341	78.4314	58.8235	63.4731	92.1986	38.8889	61.4458	31.3253	40.7186	68.2635	54.2169	84.0491	85.6287	56.7742	54.2169	55.6886	96.4072	98.2036	86.9919	46.1078	53.6913	75.6098	60.479	41.358	0	0	59.8802	79.6407	70.0599	76.6467	91.5663	43.125	8.16327	80	5.88235	3.18471	77.2455	13.5922	99.4012	26.8657	16.7832	31.6456	68.0723	62.8931	53.9394
RD-4495	59.2814	37.7246	41.5663	64.0719	23.3533	30.0654	0	36.5269	13.4752	12.5	59.6386	79.5181	44.9102	14.9701	4.81928	60.1227	28.7425	90.9677	65.6627	43.7126	55.6886	49.7006	33.3333	40.7186	74.4966	49.3902	11.976	39.5062	91.5584	41.4966	72.4551	58.6826	81.4371	52.6946	42.7711	76.875	73.4694	76.9697	88.2353	87.8981	17.9641	1.94175	26.9461	82.8358	90.2098	51.8987	81.3253	59.7484	92.1212
RD-1897	38.3234	74.8503	57.8313	94.012	39.521	76.4706	85.8824	95.8084	45.3901	0	63.253	47.5904	13.1737	57.485	67.4699	58.8957	44.3114	62.5806	45.1807	66.4671	75.4491	74.8503	36.5854	41.9162	18.7919	34.7561	80.2395	62.963	74.6753	66.6667	74.8503	76.6467	86.2275	74.2515	93.3735	56.25	80.2721	86.0606	59.4771	73.8854	89.8204	45.6311	73.6527	5.22388	81.8182	74.6835	81.3253	86.1635	49.0909
RD-1900	26.9461	56.2874	10.241	38.3234	97.6048	0	44.7059	16.1677	99.2908	43.0556	78.9157	76.506	4.19162	2.39521	21.0843	0	8.98204	0	1.20482	19.1617	55.6886	18.5629	0	0.598802	60.4027	21.9512	42.515	25.9259	0	59.8639	69.4611	5.38922	9.58084	13.1737	33.1325	0	0	0	0	33.121	81.4371	0	10.1796	0	0	70.2532	0	0.628931	53.3333
RD-1987	4.19162	44.9102	15.0602	28.7425	23.9521	22.8758	71.7647	26.3473	0	0	37.9518	39.759	46.7066	22.1557	46.3855	80.3681	79.6407	10.3226	80.1205	12.5749	51.497	56.8862	0	16.7665	30.2013	70.122	33.5329	57.4074	38.961	61.9048	66.4671	69.4611	58.0838	69.4611	65.0602	45.625	10.2041	46.6667	13.0719	44.586	32.3353	43.6893	22.1557	37.3134	60.8392	17.7215	56.6265	26.4151	44.2424
RD-3889	67.9612	58.0838	82.5301	91.6168	5.38922	58.125	11.2245	37.1257	42.5532	90.2778	58.6826	33.1325	62.0482	58.8957	95.2096	96.4072	97.006	61.2903	62.0482	66.4671	86.8263	53.8922	91.5152	41.5663	58.3893	43.9024	81.4371	39.5062	58.4416	52.381	22.5	83.2335	89.8204	76.1589	63.8554	0	67.3469	75.1515	21.5686	46.4968	78.4431	52.6316	82.3009	47.0149	74.8252	72.7848	74.0964	77.9874	60.241
RD-1989	30.5389	40.7186	7.22892	51.497	43.7126	54.2484	88.2353	53.2934	7.80142	0	66.2651	33.1325	10.7784	24.5509	30.1205	61.9632	25.7485	29.6774	69.2771	38.9222	31.7365	28.1437	34.1463	59.8802	73.8255	93.9024	57.485	35.8025	26.6234	89.7959	82.6347	53.8922	43.7126	86.2275	36.747	38.125	50.3401	44.2424	52.9412	63.0573	39.521	0	41.3174	27.6119	79.7203	12.0253	54.8193	89.9371	6.66667
RD-4120	66.9903	49.7006	13.253	11.3772	93.4132	30.625	0	5.38922	85.8156	69.4444	56.2874	64.4578	71.6867	23.9264	79.6407	79.6407	99.4012	72.9032	86.747	9.58084	55.6886	41.9162	84.8485	18.6747	59.0604	57.3171	2.39521	64.8148	35.0649	34.6939	6.875	65.2695	79.0419	1.98675	51.2048	73.8095	47.619	66.6667	45.7516	46.4968	42.515	39.4737	62.8319	60.4478	24.4755	4.43038	58.4337	19.4969	50.6024
RD-4520	95.2096	82.6347	45.7831	56.8862	89.2216	98.0392	85.8824	58.0838	74.4681	0	53.6145	90.9639	65.8683	79.0419	40.3614	24.5399	84.4311	90.3226	56.6265	75.4491	31.7365	25.7485	82.9268	40.1198	83.2215	31.7073	5.38922	6.17284	51.2987	78.2313	28.7425	46.7066	71.8563	18.5629	37.9518	65.625	82.3129	52.1212	86.9281	88.535	33.5329	74.7573	47.3054	58.9552	97.9021	10.1266	74.6988	62.8931	61.8182
RD-4312	31.068	50.8982	33.1325	58.6826	31.7365	55	64.2857	24.5509	39.0071	22.2222	89.8204	57.8313	95.7831	15.3374	52.6946	67.0659	97.006	87.7419	98.7952	62.8743	67.6647	54.491	77.5758	95.1807	58.3893	87.8049	23.3533	51.2346	61.039	67.3469	15	68.8623	61.0778	52.3179	69.2771	0	73.4694	66.0606	52.2876	80.2548	61.6766	55.9211	79.646	69.403	46.1538	55.0633	69.8795	47.7987	52.4096
RD-4695	71.8563	87.4251	82.5301	75.4491	48.503	90.1961	75.2941	58.6826	58.8652	59.7222	84.9398	70.4819	94.6108	89.2216	7.83133	53.9877	67.0659	93.5484	53.6145	91.6168	82.6347	78.4431	0	79.0419	92.6174	81.7073	40.1198	94.4444	51.2987	92.517	88.024	91.6168	82.0359	46.7066	77.1084	88.125	92.517	89.697	92.8105	93.6306	83.8323	57.2816	98.8024	67.9104	98.6014	58.8608	93.9759	88.6792	75.1515
RD-3390	0	9.58084	0	91.6168	61.6766	0	0	74.2515	0	0	0	89.1566	69.8795	26.9939	0	30.5389	88.024	0	0	3.59281	88.024	46.7066	0	7.83133	0	53.6585	57.485	74.6914	54.5455	58.5034	86.875	16.1677	29.3413	0	72.8916	0	0	76.3636	75.1634	0	7.78443	0	0	0	76.2238	100	8.43373	61.0063	57.2289
RD-3375	46.6019	80.2395	13.253	82.0359	2.39521	53.125	0	54.491	4.25532	0	24.5509	98.7952	29.5181	3.06748	41.9162	88.024	31.1377	24.5161	13.253	22.7545	94.6108	64.6707	65.4545	0.60241	4.02685	81.7073	85.0299	37.037	66.2338	31.9728	32.5	82.0359	55.0898	32.4503	45.1807	0	65.3061	40.6061	40.5229	47.1338	30.5389	36.8421	23.0088	0	58.042	32.9114	71.6867	81.761	43.3735
RD-3121	0	4.19162	55.4217	53.8922	47.9042	17.5	0	61.0778	60.9929	4.16667	4.79042	31.9277	31.9277	49.6933	44.9102	36.5269	71.2575	0	71.6867	19.1617	51.497	31.1377	61.2121	96.988	0	17.0732	74.8503	64.1975	20.7792	34.6939	30	10.1796	1.1976	0	10.241	0	0	2.42424	0	0	44.9102	0	0	0	0	82.2785	8.43373	38.3648	4.21687
RD-3394	50.4854	63.4731	60.241	44.3114	44.9102	56.875	71.4286	29.3413	17.0213	77.7778	56.2874	34.9398	83.1325	79.1411	67.0659	64.0719	81.4371	74.1935	36.747	28.1437	51.497	53.2934	77.5758	32.5301	81.8792	81.7073	57.485	50	66.8831	47.619	23.125	77.2455	69.4611	22.5166	59.6386	71.4286	22.449	59.3939	75.1634	66.879	34.1317	54.6053	69.0265	79.1045	65.035	67.7215	71.6867	36.478	81.3253
RD-3383	0	62.2754	3.61446	23.9521	10.1796	16.25	25.5102	41.3174	39.0071	0	20.3593	90.3614	10.8434	19.0184	22.7545	77.8443	4.79042	40.6452	2.40964	21.5569	51.497	51.497	11.5152	0.60241	22.8188	42.6829	17.3653	0	68.8312	37.415	12.5	66.4671	15.5689	39.7351	46.3855	0	38.7755	35.1515	32.0261	67.5159	0	14.4737	0	39.5522	31.4685	25.9494	18.0723	49.6855	7.83133
RD-4317	35.9223	8.98204	6.0241	38.9222	98.2036	7.5	0	1.79641	47.5177	93.0556	2.39521	42.7711	40.3614	20.8589	84.4311	77.2455	93.4132	7.09677	48.1928	7.18563	50.8982	13.7725	73.9394	91.5663	31.5436	54.878	7.18563	37.037	11.039	0	20.625	26.3473	22.7545	68.2119	34.3373	0	18.3673	18.1818	9.15033	2.54777	34.1317	11.1842	0	24.6269	28.6713	39.8734	18.0723	19.4969	51.2048
RD-4315	96.1165	44.3114	74.6988	41.9162	95.8084	37.5	67.3469	13.1737	78.0142	76.3889	48.503	40.3614	72.2892	24.5399	56.8862	2.39521	77.8443	56.129	100	21.5569	66.4671	49.1018	84.8485	95.1807	35.5705	95.7317	58.6826	13.5802	13.6364	34.6939	49.375	88.024	91.018	20.5298	69.2771	40.4762	28.5714	84.2424	9.80392	43.3121	25.7485	25	59.292	49.2537	48.2517	40.5063	69.8795	67.2956	59.0361
RD-4103	0	8.98204	0.60241	2.99401	1.79641	0	0	1.79641	4.25532	0	6.58683	30.1205	83.7349	55.2147	24.5509	65.2695	2.39521	4.51613	57.8313	3.59281	17.9641	3.59281	6.06061	12.0482	58.3893	34.1463	37.7246	34.5679	21.4286	8.16327	0.625	6.58683	4.19162	0	6.62651	0	5.44218	2.42424	0	0.636943	64.0719	35.5263	0	0	25.1748	0	3.01205	16.3522	25.3012
RD-4314	0	10.1796	3.01205	26.9461	58.0838	6.25	44.898	16.7665	39.7163	70.8333	7.78443	16.2651	25.3012	1.22699	34.1317	46.1078	10.1796	0.645161	93.9759	4.79042	11.3772	9.58084	4.84848	43.3735	6.04027	4.26829	48.503	52.4691	23.3766	19.7279	20	30.5389	4.79042	1.98675	13.8554	61.9048	5.44218	4.24242	4.57516	0.636943	2.99401	0	0	11.194	2.0979	16.4557	3.01205	10.0629	4.21687
RD-3887	0	20.3593	58.4337	11.976	64.6707	10	85.7143	74.2515	77.305	84.7222	20.9581	43.9759	42.7711	23.9264	37.7246	58.6826	32.9341	10.9677	54.2169	5.98802	16.7665	25.7485	8.48485	40.3614	6.04027	71.3415	25.7485	32.716	15.5844	29.2517	25.625	49.7006	26.9461	17.8808	18.0723	85.7143	11.5646	18.1818	34.6405	14.6497	5.38922	15.7895	22.1239	23.8806	11.1888	18.3544	16.8675	26.4151	16.8675
RD-3884	6.79612	22.1557	13.253	33.5329	87.4251	35	0	2.99401	0.70922	4.16667	49.1018	17.4699	80.7229	31.9018	32.3353	32.9341	66.4671	58.0645	89.1566	12.5749	35.3293	23.9521	52.1212	71.0843	34.2282	82.9268	32.3353	73.4568	83.1169	46.9388	6.25	60.479	52.0958	43.7086	9.03614	21.4286	24.4898	18.1818	41.8301	64.3312	14.9701	11.1842	37.1681	74.6269	35.6643	44.9367	33.7349	38.9937	63.8554
RD-4113	75.7282	92.8144	45.7831	58.0838	14.3713	90	0	74.2515	81.5603	12.5	37.1257	84.3373	39.759	23.3129	9.58084	32.3353	61.6766	72.2581	36.1446	51.497	76.6467	68.2635	78.7879	14.4578	24.8322	71.9512	23.3533	7.40741	50.6494	23.1293	86.25	78.4431	89.8204	19.2053	43.9759	2.38095	46.2585	82.4242	38.5621	47.7707	44.9102	44.7368	35.3982	79.1045	38.4615	24.0506	75.9036	69.1824	48.7952
RD-3882	25.2427	54.491	14.4578	29.9401	12.5749	71.25	25.5102	2.99401	22.695	0	8.98204	39.759	71.6867	79.7546	48.503	55.6886	100	23.871	60.241	7.18563	52.6946	46.1078	60.6061	57.2289	55.0336	29.878	46.7066	38.8889	1.94805	2.72109	1.875	77.2455	81.4371	43.0464	54.2169	0	6.80272	59.3939	4.57516	4.4586	35.9281	5.92105	21.2389	23.1343	2.0979	17.7215	53.012	45.9119	51.8072
RD-4102	0	77.2455	20.4819	34.7305	61.6766	48.125	0	49.1018	90.0709	45.8333	45.509	9.63855	26.506	80.3681	95.2096	68.2635	99.4012	9.67742	54.8193	21.5569	62.8743	32.9341	77.5758	36.1446	58.3893	58.5366	70.0599	61.7284	12.987	40.1361	23.125	77.2455	62.2754	0	57.2289	0	2.72109	66.6667	39.8693	4.4586	64.6707	30.9211	0	20.8955	0	51.8987	46.988	38.3648	37.9518
RD-4318	76.699	78.4431	82.5301	100	72.4551	85	0	56.8862	55.3191	69.4444	61.0778	72.8916	31.3253	69.3252	59.8802	16.7665	99.4012	90.3226	60.241	85.6287	99.4012	81.4371	98.7879	72.8916	59.7315	32.9268	93.4132	30.8642	84.4156	33.3333	96.25	98.8024	97.6048	47.6821	94.5783	83.3333	51.7007	95.1515	69.281	87.8981	62.2754	86.8421	87.6106	90.2985	78.3217	97.4684	95.1807	74.2138	99.3976
RD-4683	24.5509	92.8144	20.4819	26.9461	27.5449	8.49673	31.7647	20.3593	97.8723	0	43.3735	84.3373	13.7725	43.1138	17.4699	11.0429	88.6228	9.67742	32.5301	25.7485	59.2814	64.0719	56.0976	1.1976	0	79.878	3.59281	13.5802	3.8961	0	79.0419	42.515	4.19162	41.3174	43.9759	3.75	2.04082	5.45455	12.4183	7.00637	75.4491	16.5049	88.6228	22.3881	2.0979	24.0506	6.0241	94.3396	98.1818
RD-4688	17.3653	67.6647	38.5542	100	52.6946	92.8105	52.9412	73.0539	80.1418	0	66.2651	21.6867	65.8683	77.2455	22.8916	95.092	61.6766	61.2903	45.1807	86.8263	100	100	79.6748	58.0838	7.38255	100	78.4431	55.5556	20.7792	0	95.2096	74.8503	59.2814	51.497	100	83.125	40.1361	84.8485	69.281	63.0573	100	66.0194	100	54.4776	70.6294	96.8354	84.3373	98.7421	72.1212
RD-4689	71.8563	55.6886	22.2892	21.5569	48.503	21.5686	0	11.976	99.2908	97.2222	59.6386	39.759	19.7605	4.19162	75.9036	87.7301	89.8204	36.129	100	16.1677	55.6886	48.503	15.4472	5.98802	22.8188	98.7805	14.9701	46.9136	11.6883	29.932	40.1198	61.0778	20.9581	100	61.4458	90	0	34.5455	16.3399	30.5732	28.1437	55.3398	57.485	55.2239	35.6643	20.8861	31.3253	66.6667	29.0909
RD-4762	52.4272	98.8024	80.1205	92.2156	61.6766	85.625	56.1224	91.018	39.0071	1.38889	95.8084	70.4819	51.2048	31.2883	79.0419	67.0659	87.4251	97.4194	86.1446	85.0299	89.2216	78.4431	88.4848	23.494	85.2349	31.7073	59.2814	79.6296	99.3506	85.034	99.375	67.6647	76.0479	89.404	87.9518	0	95.2381	89.697	96.0784	99.3631	91.6168	99.3421	97.3451	94.7761	98.6014	97.4684	92.1687	98.7421	65.0602
RD-4773	53.3981	81.4371	48.1928	74.2515	36.5269	90	52.0408	60.479	65.9574	0	72.4551	33.1325	34.3373	36.8098	31.7365	10.1796	26.3473	73.5484	24.6988	35.9281	71.2575	60.479	92.7273	15.6627	77.8523	53.6585	28.7425	61.1111	23.3766	58.5034	71.875	84.4311	96.4072	60.2649	50	0	74.1497	93.3333	25.4902	65.6051	92.2156	79.6053	69.9115	14.9254	72.028	33.5443	90.9639	83.0189	74.6988
RD-3126	70.6587	97.6048	83.7349	98.8024	76.6467	96.0784	0	94.6108	0	0	93.3735	44.5783	100	88.024	6.62651	86.5031	36.5269	90.9677	28.9157	94.012	97.006	99.4012	95.122	96.4072	83.2215	96.3415	91.018	69.7531	87.013	52.381	91.6168	99.4012	97.6048	13.1737	97.5904	88.125	97.2789	98.7879	92.8105	81.5287	97.6048	0	98.8024	24.6269	86.014	0	90.9639	94.3396	83.0303
RD-3163	94.012	41.9162	6.0241	20.3593	27.5449	30.0654	0	2.99401	76.5957	0	59.0361	51.2048	8.38323	1.79641	89.1566	94.4785	41.3174	63.2258	99.3976	7.18563	20.9581	36.5269	20.3252	56.2874	72.4832	81.7073	41.3174	61.1111	18.1818	42.8571	31.1377	23.9521	26.3473	82.6347	13.8554	24.375	41.4966	30.303	5.88235	47.1338	15.5689	21.3592	16.1677	37.3134	52.4476	4.43038	39.1566	37.7358	50.303
RD-3173	69.4611	45.509	6.62651	38.9222	52.6946	15.6863	0	13.1737	0	55.5556	56.0241	44.5783	26.9461	14.9701	51.8072	79.1411	55.6886	9.67742	99.3976	23.9521	24.5509	33.5329	52.0325	22.1557	30.8725	21.9512	65.8683	39.5062	68.8312	0	28.7425	15.5689	10.1796	85.6287	51.2048	24.375	0	41.8182	17.6471	16.5605	30.5389	0	45.509	0	46.1538	1.89873	7.83133	60.3774	19.3939
RD-3175	37.1257	69.4611	98.7952	53.2934	51.497	34.6405	0	64.0719	67.3759	34.7222	87.9518	100	80.8383	49.1018	25.9036	94.4785	62.2754	100	82.5301	65.8683	49.7006	53.8922	0	33.5329	38.9262	77.439	58.6826	16.0494	88.3117	87.7551	84.4311	92.8144	81.4371	49.7006	46.988	88.125	82.3129	82.4242	97.3856	100	53.2934	0	68.2635	100	98.6014	97.4684	83.7349	71.0692	96.9697
RD-3202	95.2096	64.0719	74.6988	61.0778	28.7425	62.0915	0	53.8922	13.4752	33.3333	58.4337	36.747	66.4671	33.5329	97.5904	66.8712	73.0539	81.9355	90.3614	62.8743	76.6467	76.6467	78.0488	70.0599	46.3087	86.5854	57.485	43.8272	71.4286	51.7007	85.0299	95.8084	96.4072	81.4371	86.1446	92.5	91.1565	94.5455	53.5948	87.8981	74.8503	54.3689	74.2515	74.6269	51.049	84.1772	91.5663	57.2327	66.6667
RD-3119	13.5922	44.3114	17.4699	38.3234	61.6766	55	0	74.8503	80.8511	38.8889	55.6886	69.8795	22.2892	30.6748	95.8084	59.2814	22.7545	40	34.9398	62.8743	24.5509	19.7605	21.8182	36.747	32.2148	5.4878	35.9281	18.5185	81.8182	58.5034	72.5	16.7665	28.7425	37.0861	41.5663	0	8.16327	43.6364	27.451	20.3822	56.2874	62.5	53.0973	0	77.6224	72.1519	42.1687	61.0063	43.9759
RD-1827	57.485	20.9581	52.4096	46.7066	3.59281	80.3922	96.4706	83.8323	0	36.1111	51.8072	59.6386	46.1078	81.4371	46.988	87.1166	5.98802	37.4194	42.1687	40.7186	22.1557	11.3772	71.5447	83.2335	47.651	39.0244	71.2575	71.6049	87.013	68.7075	40.7186	4.79042	14.9701	66.4671	38.5542	38.75	87.7551	38.1818	53.5948	45.8599	37.1257	66.0194	28.7425	0	94.4056	18.3544	31.3253	92.4528	12.1212
RD-3866	0	26.3473	12.6506	18.5629	20.3593	36.875	0	14.3713	6.38298	0	10.7784	91.5663	53.012	2.45399	65.2695	77.8443	56.8862	39.3548	45.1807	28.1437	40.1198	41.9162	18.7879	91.5663	17.4497	53.6585	16.1677	6.79012	5.84416	17.0068	86.875	40.1198	22.1557	80.7947	33.1325	0	8.16327	24.8485	5.88235	13.3758	42.515	11.1842	23.0088	50.7463	6.99301	72.1519	22.8916	28.9308	12.6506
RD-4090	3.8835	49.7006	38.5542	18.5629	13.7725	18.75	7.14286	8.98204	1.41844	1.38889	10.1796	21.0843	32.5301	40.4908	32.3353	6.58683	18.5629	9.67742	67.4699	5.38922	34.7305	29.9401	47.2727	36.747	46.3087	44.5122	21.5569	8.02469	3.24675	23.1293	15	45.509	53.2934	1.3245	18.6747	0	6.80272	28.4848	5.88235	5.09554	41.9162	9.21053	24.7788	20.1493	43.3566	16.4557	27.7108	60.3774	29.5181
RD-4091	0	80.8383	57.8313	23.3533	67.6647	70.625	0	47.9042	32.6241	0	67.6647	92.1687	16.2651	69.9387	22.7545	71.2575	55.6886	70.3226	16.2651	51.497	15.5689	6.58683	46.0606	3.61446	74.4966	81.0976	83.2335	64.8148	72.7273	95.2381	98.125	43.7126	52.0958	0.662252	33.1325	0	87.0748	59.3939	86.9281	88.535	68.2635	86.8421	92.0354	88.0597	90.9091	39.8734	68.0723	67.2956	82.5301
RD-1926	97.006	93.4132	25.3012	60.479	79.0419	0	74.1176	29.3413	0	0	68.0723	93.3735	72.4551	77.8443	98.7952	95.7055	96.4072	0	99.3976	4.19162	55.0898	67.6647	85.3659	98.2036	89.2617	15.8537	42.515	73.4568	0	0	64.6707	39.521	23.3533	74.2515	80.7229	53.75	81.6327	66.0606	0	7.00637	37.1257	0	88.6228	54.4776	0	0	19.8795	76.1006	96.3636
RD-1504	92.8144	9.58084	5.42169	4.19162	23.3533	18.3007	0	1.1976	0	87.5	3.01205	99.3976	5.38922	1.1976	65.6627	87.7301	2.39521	0	50.6024	2.99401	6.58683	6.58683	13.0081	6.58683	0	40.8537	22.7545	0	15.5844	0	8.98204	2.39521	2.39521	25.7485	4.21687	0.625	0	7.87879	21.5686	0	1.1976	5.82524	2.99401	0	0	0	1.80723	3.77358	55.7576
RD-1863	8.38323	84.4311	3.01205	31.7365	43.1138	28.1046	68.2353	91.018	0	76.3889	40.3614	4.21687	41.3174	31.1377	10.241	41.1043	75.4491	3.87097	34.3373	14.3713	28.7425	38.3234	37.3984	17.9641	12.7517	22.561	23.3533	2.46914	80.5195	6.80272	21.5569	7.18563	17.3653	40.7186	86.747	13.125	5.44218	14.5455	35.9477	17.1975	68.8623	47.5728	69.4611	8.95522	16.7832	26.5823	9.03614	71.0692	94.5455
RD-3896	0	11.976	13.253	7.18563	80.8383	19.375	18.3673	16.1677	80.8511	0	56.2874	59.0361	39.759	23.9264	95.8084	55.6886	2.39521	9.67742	19.2771	21.5569	5.38922	2.39521	8.48485	65.6627	62.4161	65.8537	44.9102	62.3457	11.6883	87.7551	13.75	37.1257	8.98204	4.63576	42.7711	0	44.2177	10.303	41.1765	29.2994	19.1617	26.3158	48.6726	27.6119	4.1958	10.1266	14.4578	9.43396	57.2289
RD-4092	15.534	40.7186	7.83133	41.9162	50.2994	35.625	25.5102	35.9281	69.5035	0	30.5389	44.5783	57.8313	69.9387	49.1018	54.491	44.9102	19.3548	55.4217	32.3353	31.7365	29.9401	41.2121	21.0843	71.1409	77.439	60.479	44.4444	75.3247	25.8503	29.375	27.5449	22.7545	86.0927	57.2289	0	22.449	34.5455	13.0719	14.6497	28.7425	48.6842	39.823	11.9403	62.2378	24.0506	24.6988	77.9874	57.2289
RD-3839	44.6602	58.0838	45.7831	28.1437	79.0419	19.375	35.7143	30.5389	74.4681	15.2778	85.6287	83.7349	76.506	55.2147	68.2635	98.2036	61.6766	90.3226	95.7831	70.6587	32.9341	24.5509	80	88.5542	81.8792	35.3659	10.1796	31.4815	94.1558	78.2313	38.125	15.5689	51.497	39.7351	19.2771	0	74.1497	23.0303	75.817	94.2675	54.491	53.9474	74.3363	82.8358	81.8182	48.7342	75.3012	54.0881	38.5542
RD-4093	98.0583	98.8024	70.4819	80.2395	32.3353	86.875	52.0408	58.0838	41.844	0	77.2455	56.6265	65.6627	38.0368	57.485	36.5269	58.0838	88.3871	49.3976	71.2575	95.8084	88.024	96.9697	6.0241	48.9933	48.7805	74.2515	13.5802	51.2987	40.1361	63.75	99.4012	98.2036	39.0728	87.9518	0	82.9932	97.5758	75.817	81.5287	90.4192	84.8684	57.5221	82.8358	80.4196	58.2278	93.9759	84.9057	83.1325
RD-4095	16.5049	22.7545	2.40964	5.98802	14.9701	13.75	25.5102	11.3772	5.67376	0	6.58683	79.5181	73.494	47.8528	32.3353	82.6347	41.9162	9.67742	96.988	7.78443	7.18563	3.59281	9.69697	28.9157	54.3624	12.8049	4.79042	37.6543	35.0649	14.966	29.375	3.59281	9.58084	9.27152	9.03614	0	2.04082	9.69697	7.84314	3.82166	17.3653	1.97368	4.42478	8.95522	4.1958	4.43038	12.6506	8.80503	12.6506
RD-4097	0	76.6467	54.2169	77.2455	80.8383	98.125	68.3673	94.6108	26.9504	41.6667	34.7305	36.747	72.2892	20.8589	70.0599	56.2874	80.2395	63.871	95.7831	37.1257	85.0299	34.7305	55.7576	71.0843	96.6443	82.9268	70.0599	98.7654	74.026	93.8776	53.125	78.4431	61.0778	19.2053	73.494	0	66.6667	55.7576	47.0588	67.5159	31.7365	50.6579	53.0973	83.5821	52.4476	58.8608	55.4217	77.3585	68.0723
RD-3898	0	59.8802	22.2892	85.6287	95.2096	94.375	56.1224	88.6228	4.25532	77.7778	28.1437	27.1084	57.2289	18.4049	12.5749	2.39521	56.8862	45.8065	19.8795	40.7186	96.4072	51.497	49.0909	60.8434	59.0604	96.3415	86.8263	100	1.2987	66.6667	41.875	85.6287	77.2455	52.3179	80.7229	4.7619	41.4966	58.7879	9.15033	30.5732	53.2934	46.7105	59.292	39.5522	4.8951	41.1392	42.1687	83.0189	81.3253
RD-3878	31.068	94.6108	65.6627	55.0898	35.9281	80	10.2041	69.4611	73.0496	0	81.4371	40.9639	65.6627	4.90798	79.6407	25.7485	37.1257	80	43.3735	51.497	86.8263	75.4491	79.3939	46.988	21.4765	92.6829	73.6527	43.8272	89.6104	78.2313	58.75	91.018	80.8383	23.1788	71.6867	0	74.1497	73.3333	88.2353	87.8981	44.9102	56.5789	88.4956	97.7612	79.021	72.7848	81.3253	75.4717	57.2289
RD-3876	71.8447	80.8383	78.3133	63.4731	98.8024	61.25	81.6327	54.491	63.8298	0	61.6766	70.4819	64.4578	23.9264	55.0898	29.3413	64.0719	94.1935	36.747	97.6048	65.8683	51.497	89.697	93.9759	91.2752	81.7073	28.7425	65.4321	100	93.1973	86.875	68.8623	80.8383	84.7682	71.0843	0	95.9184	67.8788	86.9281	94.9045	67.6647	90.1316	89.3805	90.2985	82.5175	67.0886	90.9639	82.3899	82.5301
RD-3877	47.5728	89.2216	68.6747	91.018	43.7126	68.75	85.7143	45.509	68.0851	16.6667	86.8263	80.1205	45.7831	60.7362	79.6407	86.8263	97.006	98.0645	42.1687	98.2036	86.2275	64.0719	88.4848	32.5301	75.8389	92.6829	53.2934	69.1358	96.7532	72.7891	86.875	80.8383	61.0778	82.7815	79.5181	0	73.4694	54.5455	92.8105	94.2675	81.4371	71.0526	84.9558	100	93.007	90.5063	81.3253	89.9371	93.3735
RD-1536	61.0778	28.1437	45.1807	55.0898	74.8503	21.5686	0	18.5629	85.8156	0	43.9759	56.6265	38.3234	56.8862	20.4819	22.6994	21.5569	90.9677	27.1084	61.0778	52.6946	63.4731	42.2764	52.0958	57.7181	41.4634	67.6647	37.6543	77.2727	46.2585	62.2754	55.0898	37.1257	28.7425	38.5542	65	51.0204	27.8788	66.0131	87.8981	67.6647	0	60.479	76.1194	54.5455	80.3797	71.6867	67.2956	80.6061
RD-1877	33.5329	44.3114	12.0482	46.1078	87.4251	86.2745	0	59.8802	55.3191	51.3889	35.5422	62.0482	53.8922	25.7485	22.2892	35.5828	91.018	80	74.0964	59.8802	80.2395	97.006	13.8211	35.9281	63.0872	7.92683	5.38922	22.2222	11.039	6.12245	44.9102	86.2275	85.6287	53.2934	37.3494	73.75	59.8639	84.8485	48.366	61.1465	34.7305	0	96.4072	0	30.0699	22.1519	84.3373	35.2201	24.2424
RD-4231	11.6505	80.8383	33.1325	61.0778	85.6287	92.5	27.551	94.012	21.9858	36.1111	51.497	90.9639	49.3976	60.7362	89.2216	91.018	97.006	52.9032	25.3012	57.485	68.2635	61.0778	83.6364	4.81928	59.7315	32.3171	57.485	45.0617	81.8182	65.3061	24.375	58.6826	84.4311	39.7351	78.9157	23.8095	40.8163	81.8182	26.7974	57.9618	67.0659	54.6053	53.0973	36.5672	11.8881	39.8734	71.6867	60.3774	49.3976
RD-1880	14.3713	97.006	85.5422	88.6228	34.1317	30.0654	8.23529	92.2156	73.7589	0	70.4819	64.4578	28.7425	44.9102	21.6867	58.2822	56.8862	98.0645	61.4458	91.6168	79.0419	86.2275	15.4472	43.1138	71.8121	58.5366	93.4132	58.642	96.1039	78.9116	75.4491	88.6228	82.6347	83.8323	91.5663	78.75	77.551	83.0303	94.1176	97.4522	87.4251	79.6117	87.4251	97.7612	93.007	88.6076	87.9518	95.5975	93.9394
RD-3861	11.6505	6.58683	2.40964	5.98802	95.2096	8.75	27.551	6.58683	93.617	30.5556	53.2934	30.7229	90.3614	13.4969	68.8623	8.98204	2.39521	1.29032	67.4699	3.59281	10.7784	9.58084	1.81818	25.9036	1.34228	21.9512	0.598802	44.4444	0.649351	0	0	0.598802	1.1976	62.9139	2.40964	7.14286	0	1.21212	7.18954	0.636943	7.78443	2.63158	0	0	0	4.43038	3.01205	8.80503	39.1566
RD-3895	0	27.5449	16.2651	16.1677	55.6886	12.5	0	21.5569	69.5035	0	86.8263	44.5783	29.5181	18.4049	67.0659	76.0479	57.485	9.67742	17.4699	7.18563	15.5689	3.59281	7.27273	24.6988	1.34228	16.4634	3.59281	80.2469	12.3377	12.9252	6.875	2.99401	4.19162	0	7.22892	0	18.3673	5.45455	3.26797	8.28025	19.1617	9.21053	0	39.5522	11.1888	38.6076	3.61446	47.7987	12.6506
RD-4220	0	19.7605	13.253	7.18563	23.3533	13.125	0	3.59281	1.41844	59.7222	99.4012	36.747	83.1325	50.3067	81.4371	62.8743	77.8443	12.2581	89.1566	7.18563	13.1737	19.1617	14.5455	84.3373	58.3893	21.3415	0.598802	37.037	22.7273	21.7687	16.25	5.38922	7.78443	0	7.83133	80.9524	11.5646	8.48485	1.96078	10.1911	47.9042	0	0.884956	27.6119	7.69231	32.9114	7.83133	9.43396	27.1084
RD-1815	41.9162	11.3772	79.5181	63.4731	95.2096	0	100	74.2515	98.5816	0	34.9398	1.80723	76.0479	87.4251	0.60241	20.8589	83.2335	83.871	6.62651	21.5569	83.8323	87.4251	7.31707	71.2575	65.1007	2.43902	61.0778	0	58.4416	0	50.2994	77.8443	79.6407	10.7784	66.8675	43.125	58.5034	70.9091	46.4052	77.707	98.8024	100	90.4192	0	89.5105	79.7468	74.0964	84.2767	48.4848
RD-4229	67.9612	100	87.3494	92.8144	51.497	95	76.5306	74.2515	48.227	48.6111	86.8263	66.8675	43.3735	23.3129	86.8263	4.79042	81.4371	90.3226	36.747	89.8204	94.6108	81.4371	96.9697	15.0602	58.3893	67.6829	98.2036	47.5309	75.974	80.2721	70	98.8024	98.2036	25.1656	97.5904	54.7619	73.4694	97.5758	70.5882	87.8981	71.8563	93.4211	61.0619	91.791	76.2238	97.4684	91.5663	50.9434	81.9277
RD-1820	85.0299	77.8443	42.7711	22.1557	73.6527	28.7582	67.0588	86.8263	31.9149	75	22.2892	44.5783	37.7246	88.024	95.7831	90.7975	20.3593	12.2581	96.988	32.3353	23.3533	35.9281	95.122	58.0838	40.9396	49.3902	59.8802	98.1481	49.3506	34.0136	20.3593	24.5509	13.1737	67.0659	13.8554	61.875	12.9252	10.303	0	10.1911	31.1377	0	35.3293	0	0	46.8354	25.9036	72.956	3.0303
RD-1876	73.6527	41.3174	69.8795	97.006	55.0898	51.634	0	70.6587	21.9858	0	81.9277	61.4458	35.3293	43.7126	83.7349	25.1534	79.0419	72.9032	47.5904	72.4551	96.4072	64.6707	0	77.8443	72.4832	79.878	95.8084	43.2099	31.8182	78.2313	73.0539	67.6647	68.2635	18.5629	96.988	85	81.6327	76.3636	42.4837	87.2611	98.2036	0	94.012	70.1493	49.6503	77.8481	82.5301	81.761	86.6667
RD-3854	0	8.98204	66.2651	7.18563	76.6467	6.25	67.3469	7.18563	92.9078	51.3889	10.7784	39.759	77.7108	57.6687	95.2096	17.3653	94.012	21.9355	99.3976	7.78443	25.1497	33.5329	38.1818	98.7952	81.8792	17.0732	26.9461	8.64198	1.2987	0	36.875	26.3473	53.2934	9.93377	34.3373	0	0	20	5.88235	14.6497	73.0539	0	0	35.0746	0	37.3418	15.6627	37.7358	53.012
RD-4101	100	76.6467	86.1446	70.6587	67.6647	80	44.898	13.1737	36.1702	72.2222	77.2455	15.6627	57.2289	42.3313	39.521	98.2036	97.006	90.9677	63.8554	76.6467	84.4311	77.8443	98.7879	14.4578	61.0738	54.878	47.3054	29.6296	72.7273	51.7007	23.125	85.6287	96.4072	45.0331	69.2771	0	63.9456	92.7273	59.4771	77.0701	55.6886	66.4474	88.4956	88.806	59.4406	96.8354	92.7711	81.761	75.9036
RD-1946	16.7665	79.0419	77.1084	91.6168	62.8743	60.1307	88.2353	89.2216	42.5532	0	82.5301	50.6024	59.8802	70.6587	40.3614	90.184	58.0838	74.1935	42.7711	80.2395	85.6287	82.6347	66.6667	92.2156	45.6376	91.4634	94.6108	40.1235	85.7143	82.3129	88.024	94.6108	93.4132	37.1257	95.7831	84.375	88.4354	96.3636	71.8954	84.0764	86.2275	40.7767	86.2275	46.2687	95.1049	58.2278	89.759	97.4843	67.2727
RD-3830	41.7476	82.0359	24.6988	38.9222	11.976	36.875	66.3265	30.5389	6.38298	0	79.6407	25.3012	60.241	12.2699	33.5329	18.5629	48.503	61.9355	48.7952	28.1437	70.6587	66.4671	61.8182	9.03614	24.1611	98.1707	68.8623	13.5802	55.8442	65.9864	45	77.2455	62.2754	29.8013	97.5904	0	53.0612	80	70.5882	67.5159	58.6826	55.9211	75.2212	72.3881	65.035	32.2785	76.506	94.3396	46.3855
RD-4234	91.2621	98.2036	71.0843	83.2335	61.6766	83.75	35.7143	56.8862	42.5532	30.5556	70.6587	72.8916	32.5301	23.9264	46.7066	32.9341	92.2156	92.2581	18.6747	73.0539	91.018	80.2395	94.5455	45.7831	24.1611	21.9512	41.3174	13.5802	88.961	52.381	76.875	82.6347	93.4132	29.8013	71.6867	0	71.4286	81.2121	63.3987	80.8917	78.4431	74.3421	53.0973	85.8209	65.7343	90.5063	85.5422	82.3899	54.8193
RD-1948	32.9341	17.9641	28.3133	32.9341	37.7246	75.1634	14.1176	32.9341	40.4255	0	10.8434	35.5422	14.9701	6.58683	63.8554	77.3006	48.503	34.8387	56.0241	30.5389	61.0778	73.0539	47.1545	8.38323	39.5973	23.7805	7.18563	19.1358	0	0	26.3473	29.9401	46.7066	47.3054	34.9398	51.25	12.9252	28.4848	8.49673	36.3057	26.3473	76.699	91.018	33.5821	0	37.9747	40.9639	32.7044	39.3939
RD-3891	51.4563	99.4012	84.3373	91.6168	28.7425	96.875	85.7143	35.9281	69.5035	0	82.6347	64.4578	50	31.9018	48.503	13.1737	61.0778	94.1935	43.3735	93.4132	94.6108	80.8383	88.4848	12.0482	99.3289	98.7805	74.2515	46.9136	90.9091	99.3197	84.375	94.012	92.8144	58.9404	97.5904	0	95.9184	96.9697	92.8105	99.3631	65.2695	98.0263	97.3451	93.2836	90.2098	86.7089	91.5663	89.9371	86.747
RD-1951	28.1437	46.1078	51.2048	62.8743	83.8323	69.281	16.4706	46.7066	53.9007	37.5	60.8434	60.8434	50.2994	20.9581	83.1325	69.9387	94.6108	58.7097	56.6265	52.6946	85.6287	85.6287	18.6992	37.7246	77.1812	51.2195	49.7006	58.0247	5.84416	44.898	85.0299	85.0299	88.6228	34.7305	81.3253	35	38.0952	75.7576	38.5621	54.7771	61.6766	70.8738	72.4551	11.194	34.965	34.8101	62.0482	45.283	51.5152
RD-4228	38.835	63.4731	34.3373	61.0778	28.7425	58.125	21.4286	37.1257	24.8227	72.2222	41.3174	72.8916	37.9518	47.8528	92.8144	75.4491	51.497	80	84.3373	56.2874	55.6886	43.7126	96.9697	6.0241	17.4497	9.7561	64.0719	5.55556	88.961	52.381	58.75	64.0719	61.0778	35.0993	51.2048	85.7143	36.7347	64.8485	67.9739	73.8854	58.6826	56.5789	54.8673	88.0597	81.8182	83.5443	62.6506	56.6038	43.3735
RD-4227	91.2621	92.8144	34.3373	74.2515	88.024	96.875	0	31.7365	53.1915	68.0556	58.6826	72.8916	57.2289	38.6503	80.8383	16.7665	61.6766	92.2581	81.3253	87.4251	77.8443	69.4611	95.1515	57.2289	48.3221	68.9024	7.78443	29.6296	87.6623	61.2245	29.375	92.2156	91.6168	91.3907	96.988	90.4762	56.4626	83.0303	80.3922	87.8981	47.3054	54.6053	39.823	82.0896	83.9161	83.5443	81.3253	32.0755	57.2289
RD-1851	91.018	62.2754	12.6506	3.59281	58.6826	1.30719	0	43.7126	24.1135	0	0.60241	51.2048	1.79641	15.5689	74.0964	33.7423	53.8922	0.645161	30.1205	5.98802	2.39521	7.18563	0	19.1617	83.2215	11.5854	11.3772	0	18.8312	1.36054	9.58084	5.98802	0	13.7725	0	35.625	0	16.9697	67.9739	1.27389	3.59281	0	0	4.47761	0	0	4.21687	13.2075	3.63636
RD-1857	45.509	52.6946	65.0602	68.8623	72.4551	35.9477	98.8235	59.2814	93.617	0	77.7108	20.4819	49.1018	62.2754	5.42169	42.3313	60.479	89.6774	16.2651	46.7066	83.2335	85.0299	0	83.8323	41.6107	68.9024	74.8503	46.9136	83.7662	71.4286	84.4311	77.2455	64.0719	19.7605	76.506	83.125	76.8707	85.4545	83.6601	89.172	95.2096	86.4078	84.4311	65.6716	92.3077	91.1392	91.5663	93.0818	73.3333
RD-1885	65.2695	77.2455	24.0964	61.6766	79.6407	83.6601	0	65.8683	0	62.5	61.4458	45.7831	95.2096	35.9281	62.0482	92.0245	82.6347	81.2903	60.8434	71.2575	76.0479	89.2216	20.3252	97.6048	91.2752	64.0244	73.0539	36.4198	72.7273	58.5034	76.0479	93.4132	92.2156	46.1078	67.4699	70.625	91.1565	88.4848	79.085	91.0828	56.2874	32.0388	86.8263	61.194	90.2098	44.9367	87.3494	57.2327	57.5758
RD-1401	85.6287	93.4132	85.5422	65.8683	60.479	47.7124	16.4706	55.6886	53.1915	33.3333	76.506	83.7349	79.0419	55.0898	60.241	81.5951	37.7246	96.7742	46.3855	95.2096	56.8862	48.503	56.0976	97.006	69.1275	38.4146	65.8683	40.1235	96.7532	87.7551	23.9521	35.9281	65.2695	47.9042	57.8313	71.875	90.4762	61.8182	94.7712	98.7261	73.0539	62.1359	65.2695	99.2537	96.5035	91.7722	88.5542	83.0189	97.5758
RD-3828	100	100	87.3494	97.006	34.7305	92.5	9.18367	74.8503	74.4681	48.6111	99.4012	70.4819	19.8795	44.1718	53.2934	41.3174	99.4012	99.3548	34.3373	98.2036	98.8024	98.8024	99.3939	13.253	77.1812	82.9268	58.6826	5.55556	92.2078	87.7551	98.125	98.8024	98.2036	98.0132	93.9759	0	95.2381	98.1818	94.7712	98.0892	97.6048	100	97.3451	95.5224	90.2098	97.4684	100	89.9371	94.5783
RD-1889	31.7365	26.9461	33.1325	20.9581	83.2335	23.5294	92.9412	23.9521	73.0496	25	31.9277	52.4096	14.3713	28.1437	50	52.7607	62.2754	37.4194	86.747	11.976	46.1078	41.3174	0.813008	41.3174	44.9664	52.439	40.7186	52.4691	54.5455	37.415	31.7365	16.7665	17.9641	97.006	39.759	48.125	23.1293	49.697	22.2222	34.3949	63.4731	27.1845	55.6886	24.6269	61.5385	74.0506	50.6024	44.0252	26.0606
RD-4236	0	82.0359	11.4458	8.98204	44.9102	36.875	0	85.0299	0	0	6.58683	6.0241	54.8193	1.22699	91.018	18.5629	37.1257	3.22581	86.747	3.59281	7.18563	0.598802	0	68.0723	0	3.04878	14.3713	44.4444	15.5844	6.12245	0.625	0.598802	4.19162	1.98675	37.9518	0	0	0	1.30719	0.636943	0.598802	1.31579	0	0	0	18.3544	1.80723	5.03145	32.5301
RD-1971	89.8204	77.2455	74.6988	98.8024	94.012	88.2353	0	85.6287	75.8865	0	71.6867	81.9277	27.5449	39.521	18.6747	0	99.4012	0	0	99.4012	97.6048	97.006	73.9837	8.98204	0	85.3659	91.018	24.6914	93.5065	65.9864	66.4671	59.8802	25.7485	0.598802	99.3976	51.875	40.1361	56.3636	0	76.4331	100	0	95.2096	90.2985	0	100	21.0843	87.4214	87.8788
RD-1904	22.7545	26.3473	80.7229	82.6347	92.2156	64.0523	82.3529	79.0419	97.8723	0	25.3012	46.988	5.98802	65.8683	1.80723	3.06748	88.6228	0	22.2892	74.2515	77.8443	83.8323	8.13008	5.38922	0	37.1951	92.2156	62.3457	0	43.5374	87.4251	52.6946	73.6527	41.9162	87.9518	0	44.898	52.1212	0	49.6815	81.4371	0	92.2156	0	0	24.0506	15.6627	5.03145	80
RD-4119	19.4175	71.2575	42.1687	55.0898	28.1437	57.5	41.8367	19.7605	33.3333	4.16667	50.8982	60.8434	39.759	38.6503	30.5389	55.6886	99.4012	72.2581	53.6145	19.1617	70.0599	68.2635	90.303	9.03614	30.2013	32.9268	32.9341	2.46914	44.8052	40.1361	56.25	92.8144	94.6108	24.5033	50	0	47.619	92.7273	32.0261	48.4076	40.1198	37.5	60.177	46.2687	60.8392	22.7848	85.5422	55.9748	58.4337
RD-1420	74.2515	26.3473	4.21687	92.8144	58.0838	31.3725	0	22.1557	48.9362	100	72.2892	38.5542	64.0719	23.9521	38.5542	9.81595	87.4251	3.22581	69.8795	61.0778	92.2156	40.7186	44.7154	46.7066	21.4765	66.4634	47.9042	54.9383	34.4156	26.5306	62.8743	56.2874	11.3772	43.7126	53.6145	12.5	6.12245	4.24242	0	3.18471	86.2275	0	43.1138	0	0	78.481	8.43373	78.6164	92.1212
RD-1919	84.4311	55.0898	56.6265	77.8443	76.6467	5.88235	0	99.4012	96.4539	80.5556	68.6747	62.6506	17.3653	19.7605	55.4217	6.13497	47.9042	69.6774	9.03614	75.4491	76.6467	62.8743	0	47.3054	29.5302	67.0732	76.6467	44.4444	97.4026	58.5034	43.1138	11.976	44.9102	8.38323	56.6265	28.125	53.0612	23.0303	54.902	75.7962	92.8144	21.3592	71.8563	93.2836	44.0559	90.5063	35.5422	94.3396	90.303
RD-3843	0	11.976	9.63855	28.7425	55.6886	98.125	0	68.2635	85.8156	81.9444	19.1617	13.253	95.7831	3.68098	38.3234	13.1737	13.7725	9.03226	86.747	19.1617	24.5509	9.58084	6.06061	57.2289	0	53.6585	16.7665	100	51.2987	21.7687	3.125	25.1497	4.79042	8.60927	5.42169	50	6.12245	4.84848	1.30719	5.09554	32.9341	36.8421	0	28.3582	46.1538	39.8734	6.0241	18.8679	12.0482
RD-1985	51.497	91.018	16.8675	62.2754	56.2874	55.5556	3.52941	56.8862	36.1702	0	27.7108	92.7711	2.39521	47.9042	92.7711	79.1411	17.9641	25.8065	72.8916	19.1617	72.4551	67.0659	0	38.3234	44.2953	30.4878	45.509	18.5185	12.987	11.5646	61.0778	42.515	22.1557	75.4491	78.3133	33.125	14.966	56.3636	23.5294	26.1146	62.8743	7.76699	53.8922	7.46269	31.4685	23.4177	50	63.522	22.4242
RD-4517	55.0898	57.485	2.40964	79.6407	25.1497	54.902	0	40.1198	37.5887	0	66.8675	64.4578	27.5449	30.5389	64.4578	73.6196	85.0299	40	98.1928	37.7246	62.2754	64.0719	40.6504	49.7006	75.8389	81.7073	50.2994	65.4321	57.7922	0	58.6826	46.7066	53.8922	76.6467	86.1446	28.125	24.4898	68.4848	45.7516	31.8471	64.6707	66.9903	68.2635	0	68.5315	28.481	40.3614	61.6352	75.1515
RD-3399	52.4272	37.1257	62.0482	26.3473	42.515	36.875	56.1224	48.503	63.8298	0	39.521	92.7711	71.6867	52.7607	73.6527	90.4192	17.3653	44.5161	46.3855	62.2754	15.5689	20.9581	52.1212	41.5663	60.4027	43.9024	53.2934	8.64198	68.8312	41.4966	100	15.5689	22.7545	39.7351	33.1325	16.6667	34.6939	24.8485	37.9085	63.6943	85.6287	26.3158	40.708	38.0597	86.7133	48.7342	42.1687	67.2956	16.2651
RD-3401	20.3883	23.3533	14.4578	26.9461	61.6766	13.125	17.3469	64.0719	8.51064	51.3889	8.98204	34.3373	78.9157	22.0859	2.39521	17.3653	54.491	32.9032	45.1807	26.9461	17.3653	13.1737	15.7576	7.22892	22.8188	50	6.58683	31.4815	62.3377	23.8095	0.625	3.59281	10.1796	43.0464	22.8916	42.8571	22.449	10.303	22.8758	28.6624	5.98802	32.2368	32.7434	36.5672	67.8322	32.9114	19.8795	35.2201	48.7952
RD-3385	12.6214	41.3174	67.4699	51.497	94.012	20.625	0	43.7126	40.4255	0	73.0539	50	41.5663	49.0798	21.5569	85.6287	85.6287	26.4516	30.1205	37.1257	55.6886	37.7246	21.8182	25.9036	30.8725	65.8537	43.1138	27.7778	36.3636	34.6939	40.625	25.1497	26.3473	39.7351	50	23.8095	8.16327	40	36.6013	64.3312	28.1437	79.6053	45.1327	33.5821	60.8392	83.5443	27.1084	45.283	18.6747
RD-3386	79.6117	76.6467	57.8313	94.6108	50.2994	86.875	83.6735	68.8623	34.7518	0	53.2934	26.506	24.0964	17.7914	21.5569	85.0299	98.8024	69.0323	13.253	75.4491	85.6287	50.8982	35.7576	4.81928	63.7584	82.9268	82.0359	38.8889	81.8182	95.2381	58.75	77.2455	85.6287	79.4702	69.2771	0	82.3129	53.3333	69.281	77.707	35.9281	40.7895	79.646	79.1045	67.8322	58.8608	67.4699	89.9371	85.5422
RD-3387	11.6505	29.3413	1.80723	24.5509	50.2994	15	52.0408	24.5509	0	0	10.1796	69.8795	65.6627	23.3129	49.1018	96.4072	13.7725	7.09677	39.759	5.38922	14.3713	15.5689	6.06061	24.0964	74.4966	49.3902	25.7485	0	57.7922	12.9252	85.625	4.19162	2.39521	6.62252	17.4699	0	2.04082	10.303	0	0.636943	26.3473	6.57895	15.0442	5.22388	4.1958	15.1899	4.81928	17.6101	6.0241
RD-3842	0	57.485	18.0723	83.2335	11.976	55	63.2653	96.4072	80.1418	51.3889	12.5749	1.20482	86.1446	32.5153	31.7365	41.3174	16.1677	23.871	62.6506	64.0719	92.8144	63.4731	77.5758	53.6145	7.38255	54.878	53.2934	64.1975	11.039	17.6871	46.25	92.8144	80.8383	20.5298	41.5663	0	4.7619	49.0909	5.22876	0.636943	25.1497	22.3684	20.354	20.8955	16.0839	72.7848	53.012	61.0063	53.6145
RD-4124	12.6214	8.98204	78.3133	15.5689	29.3413	11.875	40.8163	29.3413	63.8298	95.8333	7.18563	21.6867	69.8795	20.2454	23.9521	10.7784	35.3293	5.16129	62.0482	4.79042	11.3772	6.58683	27.2727	75.3012	30.2013	12.8049	53.2934	80.2469	20.7792	14.2857	63.75	5.38922	24.5509	0	33.1325	40.4762	0	7.27273	1.30719	14.6497	4.79042	17.7632	2.65487	11.9403	6.29371	36.7089	7.83133	37.7358	30.1205
RD-3863	8.73786	9.58084	13.253	5.38922	26.3473	5	46.9388	1.79641	85.1064	98.6111	6.58683	13.253	47.5904	16.5644	23.9521	13.7725	97.006	10.9677	61.4458	2.39521	11.3772	15.5689	7.87879	4.21687	8.72483	4.87805	0.598802	4.93827	12.987	11.5646	36.875	5.38922	6.58683	12.5828	7.83133	9.52381	2.04082	2.42424	7.18954	1.27389	44.9102	6.57895	0	11.194	14.6853	4.43038	3.61446	57.2327	1.80723
RD-3886	19.4175	12.5749	13.253	10.1796	58.0838	5.625	0	54.491	94.3262	12.5	19.1617	25.3012	66.8675	98.1595	91.6168	98.8024	97.006	9.03226	68.6747	22.7545	11.3772	5.38922	5.45455	6.62651	6.04027	5.4878	25.7485	2.46914	11.6883	23.1293	85.625	4.19162	4.19162	7.28477	41.5663	16.6667	2.04082	7.27273	0.653595	7.00637	7.78443	3.94737	0	0.746269	12.5874	23.4177	3.61446	30.1887	3.61446
RD-3824	66.9903	44.3114	42.1687	25.1497	27.5449	23.125	27.551	16.1677	85.8156	51.3889	64.0719	25.3012	36.747	55.2147	99.4012	98.8024	11.976	63.2258	81.3253	58.6826	31.7365	34.7305	39.3939	40.3614	32.2148	8.53659	28.1437	35.8025	93.5065	34.6939	70	27.5449	31.7365	22.5166	27.7108	23.8095	32.6531	27.2727	75.817	76.4331	37.1257	36.8421	52.2124	85.8209	55.9441	67.0886	43.3735	61.6352	12.6506
RD-4104	79.6117	51.497	67.4699	43.7126	9.58084	30	0	37.1257	0	0	52.0958	83.1325	82.5301	63.8037	30.5389	71.8563	91.6168	43.871	93.9759	73.0539	58.6826	37.7246	57.5758	92.7711	22.8188	8.53659	14.3713	95.679	21.4286	72.7891	5	57.485	98.2036	84.106	63.253	0	59.8639	66.6667	64.7059	57.3248	100	30.9211	23.0088	67.9104	33.5664	14.557	69.2771	66.0377	48.1928
RD-4106	78.6408	98.8024	83.1325	79.6407	52.6946	91.25	67.3469	61.6766	37.5887	0	83.8323	90.3614	35.5422	42.3313	54.491	10.1796	93.4132	90.9677	62.6506	83.8323	98.8024	99.4012	96.9697	50	95.9732	81.7073	68.8623	41.9753	84.4156	87.7551	61.25	99.4012	98.8024	38.4106	97.5904	0	87.7551	98.1818	77.1242	87.8981	98.8024	62.5	79.646	90.2985	71.3287	91.1392	93.9759	98.7421	85.5422
RD-4690	47.9042	96.4072	57.8313	98.8024	55.6886	0	0	58.6826	0	0	86.747	74.6988	78.4431	55.6886	31.3253	43.5583	93.4132	100	99.3976	82.6347	96.4072	94.012	95.935	55.0898	87.9195	81.7073	74.2515	87.037	100	91.1565	97.6048	97.006	97.6048	58.6826	80.7229	86.875	96.5986	97.5758	100	99.3631	77.8443	62.1359	76.6467	98.5075	100	94.9367	100	100	99.3939
RD-4761	14.5631	99.4012	80.1205	95.2096	69.4611	90.625	93.8776	80.2395	81.5603	29.1667	86.8263	40.3614	50	38.0368	59.8802	71.8563	97.006	80	61.4458	100	99.4012	99.4012	96.9697	12.0482	17.4497	46.3415	17.3653	37.037	38.3117	23.1293	58.75	97.006	97.6048	95.3642	97.5904	23.8095	68.0272	98.1818	45.7516	63.6943	71.8563	71.7105	6.19469	60.4478	40.5594	95.5696	93.9759	86.1635	75.9036
RD-3172	89.8204	40.7186	57.8313	32.9341	80.8383	0	0	23.9521	0	0	59.0361	66.8675	49.1018	54.491	46.988	17.7914	97.006	21.2903	99.3976	35.9281	40.1198	51.497	0	23.9521	82.5503	60.3659	23.3533	88.8889	0	93.8776	97.6048	77.2455	80.2395	94.012	69.8795	52.5	82.3129	53.3333	53.5948	66.879	40.7186	0	53.8922	0	42.6573	51.8987	69.8795	81.761	44.8485
RD-3389	0	8.98204	58.4337	34.7305	79.0419	13.75	2.04082	13.1737	0	0	4.79042	40.3614	56.6265	0.613497	9.58084	90.4192	3.59281	10.9677	21.6867	7.78443	18.5629	14.9701	6.06061	10.8434	29.5302	8.53659	52.0958	75.9259	44.8052	36.0544	5.625	23.9521	7.78443	60.2649	33.7349	0	0	3.0303	1.30719	12.1019	4.79042	4.60526	0	21.6418	27.2727	55.0633	6.0241	30.1887	65.6627
RD-3822	0	29.3413	4.21687	38.9222	4.79042	6.875	0	60.479	1.41844	0	7.18563	43.3735	6.0241	0.613497	19.1617	11.3772	17.3653	14.1935	33.1325	47.3054	23.9521	1.1976	0.606061	14.4578	49.6644	53.6585	3.59281	38.8889	64.2857	89.1156	62.5	0	1.79641	83.4437	10.8434	0	0	0	9.15033	15.2866	26.9461	49.3421	0	27.6119	16.0839	39.8734	21.0843	38.3648	21.6867
RD-4306	72.8155	22.1557	25.9036	41.9162	65.8683	10.625	0	2.99401	48.227	48.6111	28.1437	51.2048	10.241	58.2822	41.9162	41.3174	61.6766	72.2581	54.8193	37.7246	40.1198	10.1796	13.9394	59.0361	27.5168	15.2439	14.3713	0	81.8182	0	37.5	34.1317	22.1557	82.7815	1.80723	0	0	3.0303	16.3399	18.4713	55.0898	25	0	86.5672	23.7762	89.8734	8.43373	37.1069	56.6265
RD-3871	51.4563	40.7186	31.3253	29.9401	38.3234	53.125	43.8776	24.5509	0	4.16667	90.4192	54.8193	82.5301	54.6012	14.3713	4.19162	99.4012	45.8065	86.747	28.1437	48.503	41.3174	78.1818	77.1084	22.8188	21.9512	57.485	2.46914	25.3247	14.2857	23.125	82.0359	70.6587	24.5033	15.0602	0	23.1293	41.2121	0	1.91083	47.3054	5.92105	0	70.8955	0	69.6203	62.6506	69.8113	50.6024
RD-4300	77.6699	82.0359	82.5301	38.9222	8.98204	60	31.6327	34.7305	44.6809	59.7222	56.2874	46.988	47.5904	40.4908	33.5329	19.7605	77.8443	92.2581	74.0964	64.0719	61.0778	64.6707	78.7879	12.0482	84.5638	76.2195	48.503	27.7778	88.961	91.1565	62.5	94.012	84.4311	13.245	66.2651	45.2381	77.551	75.1515	89.5425	87.8981	40.1198	56.5789	90.2655	98.5075	87.4126	79.1139	78.3133	30.8176	68.0723
RD-1506	58.6826	57.485	54.8193	95.8084	93.4132	26.1438	0	60.479	44.6809	55.5556	83.7349	19.2771	61.6766	27.5449	96.988	39.2638	85.0299	70.9677	59.6386	71.8563	98.2036	72.4551	8.94309	61.6766	86.5772	98.1707	88.024	83.3333	39.6104	87.7551	97.006	84.4311	90.4192	43.1138	88.5542	96.875	76.1905	75.1515	66.6667	67.5159	97.6048	58.2524	88.6228	59.7015	31.4685	94.3038	77.1084	98.7421	33.3333
RD-3840	77.6699	94.6108	75.9036	75.4491	51.497	75	0	26.9461	63.8298	81.9444	56.2874	60.241	13.253	55.2147	32.9341	10.1796	77.8443	95.4839	11.4458	85.0299	89.2216	49.1018	96.9697	28.3133	81.2081	91.4634	25.1497	8.02469	81.8182	93.1973	25.625	80.2395	86.8263	49.6689	63.8554	0	97.2789	76.3636	86.2745	93.6306	85.0299	72.3684	94.6903	98.5075	83.9161	83.5443	86.747	54.0881	78.9157
RD-4218	0	20.3593	3.61446	8.98204	28.7425	27.5	9.18367	6.58683	77.305	34.7222	10.1796	22.2892	82.5301	8.58896	59.8802	43.7126	37.7246	31.6129	74.6988	5.38922	11.3772	13.1737	9.09091	4.81928	17.4497	16.4634	19.1617	50	64.2857	40.1361	10	4.19162	7.78443	70.1987	21.0843	0	5.44218	6.06061	32.6797	89.8089	5.98802	12.5	32.7434	57.4627	36.3636	11.3924	21.6867	25.7862	53.6145
RD-1367	72.4551	90.4192	91.5663	68.2635	49.7006	69.9346	42.3529	55.0898	49.6454	66.6667	92.7711	79.5181	54.491	32.3353	22.8916	56.4417	77.2455	94.1935	62.0482	89.2216	86.8263	61.6766	96.748	87.4251	92.6174	76.2195	35.9281	74.6914	75.3247	82.3129	94.012	95.8084	95.8084	62.2754	76.506	96.25	95.2381	93.3333	90.8497	93.6306	45.509	78.6408	45.509	82.0896	71.3287	61.3924	96.988	42.7673	72.1212
RD-3879	41.7476	61.0778	9.63855	28.1437	11.976	18.75	0	56.8862	87.234	54.1667	30.5389	6.0241	26.506	40.4908	84.4311	29.9401	22.7545	10.9677	34.9398	16.1677	45.509	35.9281	15.7576	4.81928	0	8.53659	19.7605	17.9012	0.649351	19.7279	12.5	40.1198	11.3772	61.5894	63.8554	9.52381	2.72109	22.4242	3.92157	3.18471	27.5449	10.5263	0	0	46.1538	16.4557	13.253	35.2201	15.6627
RD-4305	12.6214	12.5749	14.4578	10.1796	23.9521	6.875	56.1224	2.99401	81.5603	81.9444	10.1796	72.8916	82.5301	52.7607	23.9521	31.1377	64.6707	7.74194	98.1928	9.58084	8.38323	6.58683	66.6667	93.9759	46.9799	93.9024	69.4611	2.46914	20.7792	6.12245	58.75	15.5689	23.3533	16.5563	10.8434	0	4.7619	4.24242	4.57516	2.54777	68.2635	13.1579	16.8142	4.47761	46.1538	13.9241	12.0482	32.0755	29.5181
RD-1529	66.4671	68.2635	22.2892	38.9222	71.2575	49.0196	21.1765	19.7605	19.1489	0	66.8675	42.7711	29.3413	29.9401	88.5542	44.7853	10.1796	79.3548	68.0723	24.5509	20.9581	31.1377	1.62602	28.7425	36.9128	67.6829	56.2874	41.358	81.8182	42.8571	86.8263	33.5329	49.1018	88.024	45.1807	27.5	53.7415	40.6061	67.3203	90.4459	23.9521	87.3786	23.9521	73.1343	55.9441	39.8734	69.2771	20.7547	71.5152
RD-4096	82.5243	94.012	22.2892	55.0898	32.9341	66.25	30.6122	31.1377	3.5461	0	52.6946	56.6265	39.759	49.6933	44.3114	61.6766	23.9521	52.9032	10.241	53.8922	86.8263	73.0539	75.7576	2.40964	59.7315	69.5122	57.485	13.5802	61.039	33.3333	24.375	91.6168	89.8204	31.1258	79.5181	0	63.9456	76.9697	10.4575	40.1274	56.2874	79.6053	53.0973	9.70149	69.9301	29.7468	78.9157	82.3899	55.4217
RD-1868	59.2814	86.8263	92.7711	82.6347	38.3234	82.3529	0	30.5389	31.9149	8.33333	97.5904	81.3253	93.4132	44.9102	72.8916	81.5951	74.2515	96.7742	69.8795	83.8323	89.2216	88.6228	2.43902	74.8503	91.9463	94.5122	61.0778	60.4938	99.3506	93.8776	92.8144	89.8204	96.4072	52.0958	95.1807	99.375	100	95.7576	97.3856	98.0892	91.018	79.6117	53.2934	96.2687	87.4126	85.443	95.1807	89.3082	98.1818
RD-1869	95.8084	72.4551	13.8554	34.7305	53.8922	0	78.8235	22.7545	26.9504	29.1667	36.1446	85.5422	4.79042	55.0898	25.3012	52.1472	28.7425	33.5484	33.1325	56.8862	9.58084	13.7725	54.4715	13.7725	26.1745	81.0976	64.6707	51.2346	42.8571	63.9456	74.2515	35.3293	24.5509	21.5569	84.3373	56.875	85.034	38.7879	0	37.5796	47.9042	0	40.1198	0	48.2517	24.6835	39.1566	64.7799	7.87879
RD-3836	36.8932	84.4311	38.5542	44.3114	61.6766	63.125	37.7551	43.7126	53.1915	4.16667	48.503	96.3855	17.4699	3.68098	44.9102	66.4671	19.7605	21.9355	15.6627	46.1078	76.6467	54.491	61.2121	6.0241	14.7651	77.439	25.7485	8.64198	44.8052	25.1701	35.625	46.7066	49.7006	39.0728	45.1807	0	38.7755	49.0909	32.0261	15.2866	71.2575	32.8947	7.9646	35.8209	16.0839	36.7089	52.4096	95.5975	27.1084
RD-4222	7.76699	49.7006	9.63855	41.9162	64.6707	72.5	62.2449	56.2874	62.4113	93.0556	37.1257	64.4578	35.5422	24.5399	83.8323	40.7186	97.006	46.4516	17.4699	59.2814	78.4431	68.2635	39.3939	42.1687	24.8322	49.3902	38.3234	54.9383	20.7792	4.7619	70	52.6946	55.0898	58.2781	72.2892	85.7143	5.44218	62.4242	20.915	17.1975	89.8204	31.5789	0	32.0896	9.79021	70.2532	48.1928	45.9119	21.6867
RD-4110	0	10.1796	1.80723	1.1976	23.3533	3.75	0	1.79641	39.0071	51.3889	10.1796	54.8193	39.759	20.8589	82.6347	52.0958	4.79042	0.645161	61.4458	1.79641	5.38922	2.99401	4.24242	53.6145	57.047	31.0976	0.598802	19.7531	0	0	34.375	9.58084	2.39521	0.662252	5.42169	92.8571	0	1.81818	0	1.91083	0	6.57895	0	4.47761	4.1958	5.06329	3.01205	10.0629	3.61446
RD-4112	77.6699	98.8024	48.1928	80.8383	11.3772	87.5	62.2449	66.4671	31.9149	51.3889	83.2335	34.3373	32.5301	33.1288	38.9222	63.4731	72.4551	72.9032	46.3855	70.6587	94.6108	79.6407	83.6364	30.7229	79.8658	90.8537	48.503	43.8272	70.1299	78.2313	56.875	94.012	87.4251	58.2781	98.7952	83.3333	80.2721	90.9091	72.549	82.1656	52.6946	86.8421	69.9115	74.6269	78.3217	65.8228	84.3373	50.9434	65.6627
RD-3874	76.699	80.8383	66.2651	73.0539	22.7545	80.625	67.3469	58.6826	81.5603	38.8889	43.1138	72.8916	31.3253	21.4724	84.4311	83.2335	77.8443	78.7097	16.8675	71.8563	91.018	82.6347	91.5152	96.3855	76.5101	39.6341	47.9042	5.55556	30.5195	41.4966	58.75	84.4311	96.4072	28.4768	87.9518	0	52.381	92.7273	68.6275	72.6115	98.8024	71.7105	74.3363	81.3433	44.7552	90.5063	85.5422	76.7296	72.2892
RD-4223	40.7767	92.8144	81.3253	74.2515	40.1198	88.75	37.7551	46.7066	41.844	55.5556	70.0599	72.8916	71.6867	16.5644	73.0539	2.39521	59.2814	94.8387	83.7349	79.0419	89.2216	79.6407	96.9697	75.3012	28.1879	53.6585	67.0659	54.321	88.961	70.7483	71.875	94.012	84.4311	13.245	70.4819	0	59.1837	76.9697	86.9281	82.1656	56.2874	40.7895	79.646	99.2537	69.9301	74.6835	86.747	79.8742	80.7229
RD-3894	0	42.515	25.3012	36.5269	5.38922	35	0	21.5569	84.3972	29.1667	79.0419	95.7831	32.5301	18.4049	63.4731	10.7784	35.3293	7.09677	19.8795	36.5269	20.9581	25.7485	8.48485	40.3614	32.2148	9.7561	3.59281	22.2222	8.44156	12.9252	98.125	7.78443	20.3593	20.5298	33.7349	40.4762	5.44218	31.5152	5.88235	7.00637	0	31.5789	35.3982	27.6119	12.5874	18.3544	12.6506	1.88679	9.63855
RD-3872	0	7.78443	6.0241	3.59281	9.58084	10.625	0	88.6228	13.4752	77.7778	10.7784	3.01205	77.7108	55.2147	26.3473	61.6766	55.6886	21.2903	28.9157	24.5509	1.79641	0.598802	4.24242	25.9036	4.02685	17.6829	64.6707	18.5185	54.5455	19.7279	49.375	0.598802	0.598802	0	19.2771	54.7619	9.52381	1.21212	3.26797	3.82166	28.7425	11.1842	17.6991	0	34.2657	33.5443	3.01205	16.3522	2.40964
RD-1937	63.4731	73.6527	74.0964	85.6287	20.3593	58.8235	91.7647	77.2455	47.5177	0	59.0361	96.3855	26.3473	23.3533	19.8795	19.0184	50.2994	89.0323	12.6506	59.2814	91.6168	91.018	0	34.7305	23.4899	44.5122	39.521	10.4938	74.026	53.7415	65.2695	88.024	94.012	9.58084	70.4819	80.625	59.1837	95.1515	74.5098	75.1592	85.6287	34.9515	74.2515	43.2836	86.014	82.2785	93.3735	96.2264	36.9697
RD-4224	81.5534	80.2395	74.0964	56.8862	48.503	71.25	26.5306	48.503	64.539	8.33333	66.4671	91.5663	63.8554	77.3006	72.4551	68.2635	62.8743	93.5484	15.6627	77.8443	67.0659	63.4731	88.4848	73.494	68.4564	82.9268	80.8383	7.40741	89.6104	58.5034	76.875	86.8263	77.2455	80.7947	66.8675	0	78.2313	65.4545	89.5425	91.7197	79.0419	59.2105	88.4956	91.791	81.1189	71.519	84.3373	72.327	48.7952
RD-3858	52.4272	4.19162	98.7952	20.3593	89.2216	6.875	0	44.9102	88.6525	30.5556	10.1796	75.9036	71.6867	38.6503	67.0659	61.6766	25.1497	10.9677	45.1807	7.18563	9.58084	5.38922	29.697	56.6265	20.8054	4.87805	41.9162	36.4198	20.7792	17.0068	22.5	0.598802	2.39521	0	16.8675	0	8.16327	0	9.80392	0.636943	25.1497	0	0	12.6866	7.69231	41.7722	3.01205	50.9434	2.40964
RD-3859	51.4563	29.3413	57.8313	11.3772	79.0419	18.125	10.2041	6.58683	85.8156	0	15.5689	4.21687	73.494	84.6626	95.2096	69.4611	73.6527	0	25.9036	28.7425	32.3353	40.1198	16.9697	7.22892	72.4832	61.5854	58.6826	69.7531	3.8961	0	1.25	7.78443	4.19162	79.4702	58.4337	0	29.932	22.4242	25.4902	1.91083	0	31.5789	0	0	9.79021	32.9114	8.43373	23.2704	12.6506
RD-1548	16.1677	31.1377	37.9518	35.3293	65.2695	19.6078	24.7059	20.9581	0	0	42.1687	49.3976	16.7665	8.98204	48.7952	23.3129	7.18563	88.3871	74.6988	42.515	12.5749	13.1737	28.4553	14.9701	69.1275	29.2683	65.2695	55.5556	92.8571	55.102	22.1557	8.98204	45.509	83.2335	28.3133	52.5	49.6599	21.2121	77.1242	92.3567	12.5749	49.5146	12.5749	78.3582	73.4266	20.8861	66.8675	60.3774	78.1818
RD-1550	80.2395	92.2156	92.7711	83.8323	82.6347	30.719	0	51.497	38.2979	88.8889	86.1446	74.0964	87.4251	30.5389	61.4458	75.4601	84.4311	99.3548	54.8193	82.6347	88.6228	94.012	0	86.2275	17.4497	59.7561	77.2455	46.2963	94.1558	80.9524	72.4551	95.2096	97.006	70.6587	84.9398	86.25	70.7483	91.5152	92.1569	96.8153	93.4132	99.0291	62.2754	98.5075	80.4196	96.8354	94.5783	54.717	97.5758
RD-1552	94.012	13.1737	23.494	9.58084	85.6287	57.5163	0	11.3772	59.5745	0	13.253	95.1807	65.2695	97.6048	92.1687	60.7362	97.006	54.1935	96.3855	25.7485	34.7305	56.8862	5.69106	2.99401	67.7852	32.3171	1.1976	19.7531	59.0909	25.8503	16.1677	37.7246	47.3054	76.6467	22.2892	18.75	29.2517	10.9091	22.8758	55.414	17.3653	74.7573	58.6826	51.4925	18.1818	10.7595	45.7831	44.6541	42.4242
RD-4308	77.6699	92.8144	87.3494	98.8024	38.9222	96.875	27.551	64.0719	74.4681	83.3333	83.2335	56.0241	34.3373	60.7362	92.2156	41.3174	67.0659	74.1935	67.4699	79.6407	99.4012	88.024	96.3636	28.9157	22.8188	92.6829	81.4371	82.716	38.3117	42.8571	29.375	97.006	94.6108	89.404	97.5904	80.9524	32.6531	87.2727	1.30719	52.8662	79.0419	93.4211	57.5221	64.1791	31.4685	97.4684	86.747	99.3711	92.1687
RD-3890	44.6602	20.3593	7.22892	20.9581	5.38922	27.5	24.4898	8.38323	0	69.4444	99.4012	21.6867	63.8554	17.1779	4.79042	67.6647	73.6527	10.9677	14.4578	30.5389	32.3353	30.5389	21.8182	75.3012	7.38255	8.53659	23.9521	34.5679	11.039	9.52381	13.75	31.1377	31.1377	1.3245	31.9277	0	17.0068	18.1818	7.18954	8.9172	8.98204	9.21053	0	49.2537	0	32.9114	16.8675	27.673	12.6506
RD-3850	19.4175	44.3114	65.6627	43.7126	8.98204	42.5	33.6735	23.9521	0	20.8333	85.6287	44.5783	77.7108	76.6871	32.9341	2.99401	28.7425	84.5161	90.3614	29.9401	62.8743	58.6826	61.2121	63.253	72.4832	25.6098	71.8563	24.0741	83.1169	42.8571	20	59.8802	53.2934	34.4371	62.0482	23.8095	63.9456	68.4848	88.2353	90.4459	25.1497	42.7632	53.9823	85.8209	54.5455	41.7722	78.3133	37.1069	53.012
RD-3849	96.1165	90.4192	80.1205	76.0479	58.0838	67.5	77.551	42.515	78.0142	0	55.6886	74.6988	77.1084	26.9939	46.1078	25.1497	94.012	98.7097	69.8795	80.2395	88.024	77.8443	98.7879	62.0482	68.4564	43.9024	29.9401	19.7531	91.5584	74.1497	86.875	91.6168	92.8144	74.8344	63.8554	0	80.2721	83.0303	91.5033	96.1783	49.1018	81.5789	97.3451	98.5075	93.7063	74.6835	95.7831	79.2453	91.5663
RD-1849	64.0719	70.0599	87.3494	64.6707	35.9281	0	5.88235	34.1317	70.922	0	80.1205	92.1687	60.479	21.5569	64.4578	98.773	49.7006	96.129	97.5904	67.6647	49.1018	53.8922	77.2358	40.1198	87.9195	57.3171	86.8263	87.037	98.7013	74.8299	82.0359	79.0419	63.4731	82.0359	64.4578	97.5	94.5578	67.2727	96.732	96.1783	38.9222	83.4951	57.485	92.5373	95.8042	81.6456	95.1807	99.3711	95.1515
RD-1850	93.4132	39.521	99.3976	24.5509	40.1198	7.18954	0	45.509	85.1064	0	30.7229	40.9639	32.3353	13.1737	74.6988	77.9141	10.1796	75.4839	89.759	56.8862	19.7605	36.5269	0	33.5329	84.5638	17.0732	73.0539	45.679	90.2597	39.4558	39.521	20.3593	35.3293	68.2635	28.9157	55	63.2653	21.2121	80.3922	82.8025	15.5689	69.9029	31.7365	67.1642	76.2238	54.4304	57.2289	61.6352	83.0303
RD-1856	49.1018	41.9162	66.8675	39.521	45.509	43.7908	0	47.9042	65.2482	0	58.4337	77.7108	13.7725	11.3772	39.1566	11.0429	25.1497	64.5161	19.2771	47.9042	38.9222	76.6467	0	23.3533	55.7047	91.4634	52.0958	72.2222	94.8052	73.4694	58.6826	17.3653	8.38323	16.7665	63.253	54.375	44.898	36.9697	64.0523	82.1656	72.4551	54.3689	44.3114	84.3284	51.7483	52.5316	43.9759	82.3899	91.5152
RD-1959	99.4012	53.8922	46.3855	22.7545	98.2036	3.26797	0	13.1737	10.6383	0	20.4819	96.988	16.1677	5.98802	96.3855	0.613497	96.4072	0	46.988	28.7425	45.509	43.1138	9.7561	1.79641	0	18.2927	19.1617	59.2593	52.5974	0	20.9581	14.9701	1.79641	29.9401	51.2048	1.875	0	0.606061	0	0	64.6707	0	19.1617	0	0	73.4177	0.60241	76.1006	13.9394
RD-1859	92.2156	64.6707	87.9518	74.2515	62.2754	0	0	64.6707	69.5035	0	68.6747	72.8916	17.9641	22.7545	57.2289	12.2699	45.509	78.7097	39.1566	76.6467	82.6347	66.4671	0	43.7126	61.0738	43.2927	80.8383	27.1605	97.4026	81.6327	80.8383	70.6587	56.8862	20.3593	27.7108	78.125	30.6122	35.1515	68.6275	81.5287	94.6108	77.6699	68.8623	94.0299	81.1189	87.9747	75.3012	83.0189	93.3333
RD-1861	77.2455	98.2036	28.3133	29.9401	11.3772	24.183	83.5294	88.6228	85.8156	73.6111	44.5783	34.3373	2.39521	18.5629	4.81928	28.8344	61.6766	10.9677	31.3253	44.9102	37.7246	43.7126	26.8293	11.976	0.671141	10.3659	67.0659	81.4815	75.974	49.6599	47.3054	55.0898	44.3114	49.7006	66.2651	26.25	29.932	32.7273	1.96078	22.293	77.8443	0	56.2874	11.9403	15.3846	56.962	40.3614	21.3836	64.8485
RD-1961	81.4371	36.5269	75.3012	56.2874	29.9401	71.8954	48.2353	3.59281	41.844	0	45.1807	15.6627	10.1796	38.9222	51.8072	73.6196	22.7545	17.4194	95.1807	46.1078	38.3234	45.509	55.2846	17.3653	42.2819	95.7317	84.4311	71.6049	63.6364	40.8163	80.2395	39.521	53.8922	92.8144	98.7952	36.875	0	73.3333	0.653595	26.1146	52.0958	37.8641	58.0838	17.9104	44.0559	14.557	22.2892	55.9748	36.3636
RD-1964	52.6946	88.6228	93.9759	76.0479	22.1557	16.3399	4.70588	40.7186	30.4965	44.4444	87.9518	62.6506	62.8743	52.0958	80.7229	82.8221	76.6467	100	86.1446	85.6287	66.4671	68.8623	52.8455	55.6886	94.6309	61.5854	63.4731	68.5185	100	93.1973	55.6886	37.1257	76.6467	81.4371	61.4458	95.625	93.1973	78.1818	100	100	54.491	92.233	49.1018	100	99.3007	93.6709	99.3976	100	99.3939
RD-1908	67.0659	43.1138	54.2169	76.6467	37.1257	4.57516	0	38.9222	12.766	59.7222	62.6506	54.8193	23.3533	11.976	50	38.6503	56.2874	48.3871	51.2048	55.0898	71.2575	62.2754	63.4146	19.7605	63.7584	63.4146	85.0299	1.23457	25.3247	38.0952	96.4072	83.8323	85.0299	52.6946	69.2771	95	67.3469	67.8788	24.183	49.0446	57.485	61.165	49.7006	35.8209	74.8252	62.6582	63.253	84.9057	58.1818
RD-4497	71.8563	16.7665	62.0482	11.3772	73.0539	74.5098	75.2941	46.7066	60.2837	83.3333	39.1566	70.4819	25.1497	14.9701	7.22892	11.0429	98.8024	0	42.1687	33.5329	11.3772	6.58683	0	1.1976	39.5973	12.8049	2.39521	48.7654	48.0519	65.9864	14.9701	12.5749	17.9641	34.7305	43.9759	22.5	22.449	10.9091	24.8366	14.6497	11.976	0	13.1737	27.6119	62.2378	46.2025	15.6627	10.0629	93.9394
RD-1910	34.7305	76.0479	48.1928	72.4551	52.0958	94.7712	90.5882	79.0419	50.3546	18.0556	57.8313	57.2289	28.1437	49.7006	12.6506	37.4233	38.9222	77.4194	13.8554	84.4311	64.0719	59.2814	78.0488	47.3054	82.5503	80.4878	62.2754	7.40741	77.2727	85.7143	30.5389	46.1078	68.8623	44.9102	79.5181	76.875	82.3129	84.2424	84.9673	80.8917	59.8802	57.2816	68.2635	36.5672	98.6014	20.2532	80.1205	98.1132	47.8788
RD-1982	3.59281	99.4012	83.7349	100	11.976	95.4248	34.1176	77.8443	56.7376	11.1111	95.7831	34.9398	48.503	44.3114	13.8554	40.4908	69.4611	92.2581	21.6867	78.4431	100	100	10.5691	68.2635	84.5638	99.3902	82.6347	37.6543	90.9091	80.2721	98.8024	97.6048	98.2036	49.1018	100	94.375	78.9116	99.3939	88.2353	91.7197	96.4072	82.5243	97.006	88.0597	77.6224	70.8861	100	90.566	84.2424
RD-3867	0	97.6048	45.7831	76.6467	2.39521	84.375	60.2041	28.7425	44.6809	33.3333	64.0719	51.2048	43.3735	44.7853	44.9102	52.6946	92.2156	74.1935	27.7108	28.7425	72.4551	48.503	89.697	69.2771	62.4161	31.7073	68.8623	23.4568	50.6494	41.4966	25.625	94.6108	93.4132	35.0993	57.2289	0	47.619	84.2424	35.2941	52.8662	61.0778	40.1316	56.6372	67.9104	27.2727	67.0886	85.5422	38.9937	71.0843
RD-4490	83.2335	95.2096	13.253	48.503	75.4491	0	72.9412	57.485	27.6596	0	2.40964	84.9398	17.3653	49.7006	6.62651	53.9877	61.0778	34.8387	16.2651	33.5329	49.7006	37.1257	0	20.9581	86.5772	14.6341	17.3653	2.46914	51.2987	6.12245	7.78443	7.18563	38.3234	16.7665	51.2048	63.125	2.72109	48.4848	29.4118	17.8344	20.3593	74.7573	41.3174	27.6119	71.3287	32.2785	50	67.2956	24.2424
RD-4502	95.8084	94.6108	13.253	11.976	1.1976	36.6013	0	5.98802	42.5532	38.8889	6.0241	83.1325	100	2.39521	46.988	11.0429	4.79042	9.67742	96.988	4.79042	8.38323	6.58683	40.6504	1.79641	83.2215	49.3902	0	19.1358	29.2208	9.52381	88.6228	4.19162	4.19162	76.6467	41.5663	11.875	2.04082	1.81818	9.80392	0	32.3353	54.3689	15.5689	33.5821	9.79021	0.632911	1.80723	12.5786	65.4545
RD-4116	0.970874	38.9222	9.03614	26.9461	52.6946	16.875	0	35.9281	74.4681	0	51.497	43.3735	76.506	4.90798	91.018	71.8563	4.79042	9.03226	88.5542	16.7665	41.3174	34.7305	13.3333	40.3614	13.4228	32.9268	10.1796	29.6296	31.1688	19.7279	22.5	14.3713	11.976	43.7086	25.3012	0	36.7347	34.5455	21.5686	14.6497	17.9641	25.6579	14.1593	46.2687	65.7343	36.7089	22.8916	17.6101	56.0241
RD-4513	73.0539	59.2814	21.0843	28.7425	16.1677	96.0784	91.7647	74.2515	2.83688	0	71.0843	75.9036	76.6467	81.4371	18.0723	71.1656	44.9102	89.6774	24.6988	73.6527	17.3653	8.38323	66.6667	47.3054	81.8792	71.9512	12.5749	43.8272	87.013	93.1973	34.1317	27.5449	28.1437	52.6946	46.3855	63.75	81.6327	43.6364	60.7843	77.707	32.3353	38.835	59.2814	4.47761	87.4126	30.3797	43.3735	38.3648	81.2121
RD-4505	95.2096	82.6347	9.63855	64.0719	5.38922	37.9085	89.4118	61.0778	0	16.6667	21.6867	75.3012	51.497	19.7605	30.7229	14.1104	79.6407	63.2258	86.1446	73.0539	25.1497	20.3593	49.5935	29.3413	77.8523	78.0488	10.1796	58.642	84.4156	89.1156	25.1497	7.18563	20.9581	71.8563	71.6867	63.125	76.8707	49.0909	69.281	64.9682	75.4491	1.94175	61.6766	17.9104	80.4196	58.8608	22.2892	88.6792	61.8182
RD-4311	5.82524	4.19162	61.4458	1.79641	44.3114	3.75	0	14.3713	79.4326	0	7.78443	3.61446	22.2892	31.9018	79.0419	98.8024	92.2156	9.67742	19.8795	12.5749	2.99401	1.1976	19.3939	6.0241	1.34228	4.26829	7.78443	2.46914	10.3896	0	86.25	7.78443	9.58084	84.7682	93.9759	0	2.04082	1.81818	0.653595	1.91083	20.3593	6.57895	0	24.6269	0	41.7722	6.0241	11.3208	2.40964
RD-3374	0	73.6527	31.3253	82.0359	62.8743	34.375	0	79.0419	68.0851	72.2222	26.9461	89.1566	57.2289	0	41.9162	56.2874	88.6228	63.2258	12.6506	41.3174	92.8144	81.4371	56.3636	90.3614	0	15.8537	29.9401	13.5802	64.2857	78.2313	25.625	86.8263	79.0419	0	69.8795	54.7619	82.9932	58.1818	26.7974	77.0701	20.9581	64.4737	87.6106	76.8657	34.2657	97.4684	71.6867	49.6855	68.6747
RD-3376	20.3883	56.8862	38.5542	41.9162	28.7425	51.875	29.5918	37.1257	1.41844	54.1667	25.1497	84.9398	80.1205	50.9202	33.5329	84.4311	28.7425	52.2581	19.8795	17.3653	39.521	37.7246	44.2424	28.9157	75.8389	68.9024	37.7246	13.5802	66.8831	34.6939	24.375	40.1198	51.497	58.2781	31.9277	23.8095	18.3673	42.4242	52.2876	49.0446	10.7784	40.7895	7.07965	58.9552	54.5455	22.1519	48.1928	40.2516	24.0964
RD-4769	0	63.4731	84.3373	64.0719	60.479	30.625	43.8776	58.6826	0	0	37.1257	89.759	82.5301	68.7117	24.5509	98.8024	59.2814	68.3871	93.9759	29.9401	74.2515	73.6527	60.6061	62.0482	75.1678	85.9756	49.1018	59.2593	54.5455	65.9864	98.75	65.2695	98.2036	91.3907	72.8916	0	88.4354	84.2424	86.2745	52.8662	39.521	44.7368	88.4956	52.9851	77.6224	72.7848	86.747	36.478	22.2892
RD-4771	56.3107	84.4311	56.6265	73.0539	55.6886	72.5	67.3469	40.7186	37.5887	0	62.2754	42.7711	42.7711	19.0184	74.2515	98.8024	73.6527	48.3871	86.1446	29.9401	74.2515	79.6407	62.4242	12.0482	43.6242	91.4634	57.485	32.0988	48.0519	34.6939	83.125	56.2874	79.6407	37.0861	93.3735	2.38095	23.1293	81.2121	37.9085	26.1146	20.3593	42.7632	29.2035	0	58.042	58.8608	71.6867	60.3774	42.7711
RD-1832	83.2335	52.6946	40.9639	59.2814	8.38323	0	0	26.9461	82.9787	77.7778	53.012	26.506	18.5629	10.7784	35.5422	36.8098	40.1198	5.16129	27.1084	37.7246	62.8743	70.6587	30.0813	20.9581	12.0805	72.561	51.497	59.8765	46.1039	0	68.2635	32.9341	16.7665	26.9461	62.0482	19.375	37.415	38.1818	0	7.64331	88.6228	0	76.6467	29.8507	12.5874	67.7215	18.0723	94.9686	23.6364
RD-4089	60.1942	86.2275	18.6747	61.0778	55.6886	96.875	0	97.6048	39.0071	0	26.9461	17.4699	62.0482	19.0184	79.6407	61.0778	80.8383	46.4516	88.5542	34.7305	77.8443	49.1018	77.5758	68.6747	0	29.878	74.2515	47.5309	49.3506	17.0068	9.375	65.2695	79.6407	0	66.8675	0	28.5714	71.5152	21.5686	31.8471	47.9042	4.60526	26.5487	38.0597	2.0979	41.1392	58.4337	36.478	39.1566
RD-1507	53.2934	53.2934	81.3253	95.2096	27.5449	45.098	0	96.4072	23.4043	30.5556	74.0964	43.9759	44.3114	43.1138	70.4819	72.3926	67.0659	93.5484	88.5542	69.4611	79.6407	65.8683	0	69.4611	32.2148	35.9756	89.2216	6.79012	88.3117	65.3061	83.2335	90.4192	95.2096	85.0299	83.1325	87.5	48.2993	87.8788	85.6209	83.4395	85.0299	22.3301	64.0719	85.0746	65.7343	75.3165	92.1687	58.4906	81.8182
RD-1517	44.9102	97.6048	94.5783	98.2036	49.7006	66.0131	0	97.006	70.2128	0	84.9398	73.494	95.8084	70.0599	25.9036	74.8466	94.012	98.7097	45.7831	93.4132	94.6108	91.6168	0	76.0479	40.2685	9.14634	66.4671	38.8889	95.4545	57.8231	91.6168	91.6168	99.4012	33.5329	89.1566	89.375	93.8776	98.7879	91.5033	95.5414	88.024	97.0874	77.8443	91.0448	25.1748	65.1899	97.5904	66.0377	88.4848
RD-3893	12.6214	21.5569	6.0241	7.18563	61.6766	20.625	11.2245	45.509	0	0	4.79042	69.8795	71.6867	24.5399	2.39521	62.8743	25.1497	16.7742	50	3.59281	10.7784	6.58683	8.48485	36.747	44.2953	15.8537	2.39521	9.25926	7.79221	0	56.25	7.18563	8.98204	25.1656	2.40964	0	8.84354	4.24242	61.4379	0	3.59281	1.97368	0	11.9403	2.0979	1.26582	6.0241	9.43396	9.63855
RD-4488	26.3473	59.8802	84.3373	63.4731	77.8443	59.4771	0	80.2395	98.5816	98.6111	34.3373	57.8313	94.6108	59.8802	96.988	100	11.976	23.871	99.3976	51.497	54.491	33.5329	78.0488	71.2575	63.7584	80.4878	53.2934	27.7778	12.987	53.0612	5.38922	34.1317	53.8922	94.6108	66.8675	75.625	0	66.6667	9.15033	71.3376	63.4731	56.3107	67.0659	46.2687	79.021	91.7722	58.4337	88.6792	20.6061
RD-1819	68.2635	81.4371	59.6386	80.2395	44.3114	15.6863	0	47.3054	28.3688	40.2778	33.7349	39.1566	11.3772	14.9701	99.3976	100	55.0898	32.2581	78.3133	39.521	64.6707	77.2455	0	53.2934	51.6779	73.1707	58.0838	5.55556	29.8701	0	26.9461	59.2814	82.0359	76.0479	71.6867	39.375	28.5714	72.1212	15.0327	45.8599	50.8982	0	81.4371	13.4328	69.2308	51.2658	58.4337	59.7484	27.8788
RD-1841	80.8383	62.8743	27.1084	26.9461	60.479	20.2614	5.88235	18.5629	50.3546	0	46.3855	48.1928	7.18563	13.1737	23.494	5.52147	80.2395	32.9032	22.8916	44.9102	47.9042	46.1078	10.5691	2.39521	9.39597	31.0976	53.8922	0.617284	22.7273	17.0068	61.0778	59.8802	59.2814	38.9222	51.8072	68.75	19.0476	26.6667	2.61438	25.4777	53.2934	80.5825	33.5329	55.9701	13.2867	40.5063	34.3373	35.8491	84.2424
RD-1854	82.6347	54.491	71.0843	93.4132	46.7066	17.6471	0	99.4012	20.5674	0	64.4578	72.2892	38.9222	39.521	67.4699	16.5644	71.8563	59.3548	57.8313	62.8743	74.2515	59.8802	0	35.3293	6.71141	7.31707	67.6647	31.4815	89.6104	45.5782	42.515	61.0778	78.4431	79.0419	77.7108	66.25	62.585	52.7273	65.3595	62.4204	82.6347	0	31.1377	82.8358	56.6434	89.2405	54.2169	28.9308	82.4242
RD-1955	26.9461	24.5509	77.1084	18.5629	68.8623	46.4052	0	57.485	78.0142	0	56.6265	50	23.9521	56.2874	58.4337	69.3252	50.8982	0.645161	77.1084	10.7784	50.8982	58.0838	46.3415	49.1018	57.7181	96.3415	30.5389	78.3951	8.44156	27.2109	46.1078	19.7605	10.7784	86.8263	60.241	4.375	4.08163	20.6061	31.3725	8.9172	43.7126	15.534	36.5269	22.3881	40.5594	31.6456	7.83133	67.2956	66.6667
RD-4522	73.0539	77.8443	57.8313	94.6108	77.2455	52.9412	0	66.4671	38.2979	55.5556	57.8313	72.8916	100	20.3593	40.9639	54.6012	85.6287	80	89.1566	67.0659	96.4072	82.0359	0	91.018	24.8322	54.878	14.9701	43.8272	8.44156	2.04082	60.479	73.0539	93.4132	68.8623	94.5783	90	72.1088	90.9091	54.902	75.7962	90.4192	77.6699	89.2216	51.4925	53.1469	10.1266	80.1205	95.5975	50.303
RD-4698	49.7006	3.59281	18.6747	1.79641	36.5269	46.4052	82.3529	26.9461	21.2766	0	5.42169	72.2892	17.3653	17.9641	51.8072	61.9632	18.5629	10.9677	36.1446	3.59281	1.79641	1.1976	10.5691	17.3653	29.5302	4.87805	1.1976	39.5062	39.6104	59.8639	2.99401	1.79641	4.19162	50.8982	1.20482	56.25	25.1701	9.69697	53.5948	14.6497	2.39521	53.3981	5.98802	0	54.5455	0	21.0843	23.2704	7.87879
[truncated: 385 more columns]

## Sheet: Table S4
Table S4: Over representation test results of categorical variables for gene expresssion clusters
Categorical Variables	Cla/Mod	Mod/Cla	Global	p.value	v.test	TumorGroup
CD8.Rank=High	89.2857	76.3359	37.3333	1.52818e-37	12.8055	Inflamed
CD8.Pattern=infiltrated	74.5098	58.0153	34	7.81947e-15	7.77047	Inflamed
PD.L1.IHC.TPS.Group=>=1%	65.3061	48.855	32.6667	1.6251e-07	5.23779	Inflamed
CNV.CDKN2A=-	56.875	69.4656	53.3333	7.73879e-07	4.94184	Inflamed
PD.L1.IHC.TPS=10	86.6667	9.92366	5	0.000648848	3.41033	Inflamed
PD.L1.IHC.TPS=5	85.7143	9.16031	4.66667	0.00137258	3.20036	Inflamed
Response=Responder	62.5	19.084	13.3333	0.0111995	2.53641	Inflamed
CNV.PTEN=-	44.7099	100	97.6667	0.0170337	2.38598	Inflamed
CNV.SOX11=-	48.1481	69.4656	63	0.0419515	2.034	Inflamed
PD.L1.IHC.TPS=80	100	2.29008	1	0.0821856	1.73814	Inflamed
PD.L1.IHC.TPS=50	100	2.29008	1	0.0821856	1.73814	Inflamed
PD.L1.IHC.TPS=30	100	2.29008	1	0.0821856	1.73814	Inflamed
CNV.ARID1A=-	44.2568	100	98.6667	0.0991415	1.64903	Inflamed
PD.L1.IHC.TPS=40	80	3.05344	1.66667	0.131509	1.50818	Inflamed
SNV.GNA11=Yes	80	3.05344	1.66667	0.131509	1.50818	Inflamed
SNV.TripleWT=Yes	48.2014	51.145	46.3333	0.143845	1.46162	Inflamed
SNV.RAS=No	45.4545	87.7863	84.3333	0.150696	1.43708	Inflamed
PD.L1.IHC.TPS=20	71.4286	3.81679	2.33333	0.16223	1.39761	Inflamed
CNV.JAK2=-	44.1077	100	99	0.17738	1.34887	Inflamed
CD8.Pattern=0	100	1.52672	0.666667	0.189855	1.31101	Inflamed
CD8.Pattern=excluded	52.9412	13.7405	11.3333	0.255196	1.13782	Inflamed
CNV.MDM2=-	44.2907	97.7099	96.3333	0.285314	1.06846	Inflamed
CNV.VHL=-	43.9597	100	99.3333	0.316522	1.00163	Inflamed
CNV.NF1=-	44.0678	99.2366	98.3333	0.329913	0.974288	Inflamed
MuBInterpretation=Low	48.1013	29.0076	26.3333	0.358493	0.91824	Inflamed
SNV.BRAF=No	45.6989	64.8855	62	0.368245	0.899765	Inflamed
SNV.ARID2=No	44.2105	96.1832	95	0.42691	0.79449	Inflamed
PD.L1.IHC.TPS=25	100	0.763359	0.333333	0.436667	0.777834	Inflamed
SNV.TCF1=Yes	100	0.763359	0.333333	0.436667	0.777834	Inflamed
SNV.TP53=Yes	53.3333	6.10687	5	0.452895	0.750598	Inflamed
PD.L1.IHC.TPS=15	66.6667	1.52672	1	0.48738	0.694483	Inflamed
CD8.Pattern=no result	66.6667	1.52672	1	0.48738	0.694483	Inflamed
PD.L1.IHC.TPS=100	60	2.29008	1.66667	0.49805	0.677562	Inflamed
CNV.MLL2=-	43.9189	99.2366	98.6667	0.511236	0.656915	Inflamed
SNV.KDM6A=No	43.9863	97.7099	97	0.555961	0.588851	Inflamed
CNV.APC=-	43.8127	100	99.6667	0.563333	0.577897	Inflamed
CNV.SOX2=-	43.8127	100	99.6667	0.563333	0.577897	Inflamed
CNV.TP53=-	43.8127	100	99.6667	0.563333	0.577897	Inflamed
SNV.SOX2=No	43.8127	100	99.6667	0.563333	0.577897	Inflamed
SNV.PTEN=No	43.8127	100	99.6667	0.563333	0.577897	Inflamed
SNV.PIK3CA=No	43.8127	100	99.6667	0.563333	0.577897	Inflamed
SNV.MEK1=No	43.8127	100	99.6667	0.563333	0.577897	Inflamed
SNV.KIT=No	43.8127	100	99.6667	0.563333	0.577897	Inflamed
SNV.GNAQ=No	43.8127	100	99.6667	0.563333	0.577897	Inflamed
SNV.NF1=Yes	50	6.87023	6	0.584307	0.547104	Inflamed
CNV.MET=Amp	50	1.52672	1.33333	0.810388	0.239925	Inflamed
SNV.CDKN2A=Yes	45.8333	8.39695	8	0.822438	0.224411	Inflamed
MuBInterpretation=Intermediate	44.4444	30.5344	30	0.858451	0.178346	Inflamed
PD.L1.IHC.TPS.Group=NA	50	0.763359	0.666667	0.873333	0.159426	Inflamed
PD.L1.IHC.TPS=70	50	0.763359	0.666667	0.873333	0.159426	Inflamed
PD.L1.IHC.TPS=NA	50	0.763359	0.666667	0.873333	0.159426	Inflamed
SNV.SOX11=Yes	50	0.763359	0.666667	0.873333	0.159426	Inflamed
SNV.CTNNB1=Yes	50	0.763359	0.666667	0.873333	0.159426	Inflamed
MuBInterpretation=Vey High	43.75	5.34351	5.33333	0.987433	0.0157509	Inflamed
SNV.SOX11=No	43.6242	99.2366	99.3333	0.873333	-0.159426	Inflamed
SNV.CTNNB1=No	43.6242	99.2366	99.3333	0.873333	-0.159426	Inflamed
PD.L1.IHC.TPS=1	41.6667	7.63359	8	0.846329	-0.193804	Inflamed
SNV.CDKN2A=No	43.4783	91.6031	92	0.822438	-0.224411	Inflamed
CNV.MET=-	43.5811	98.4733	98.6667	0.810388	-0.239925	Inflamed
PD.L1.IHC.TPS=2	37.5	2.29008	2.66667	0.748377	-0.320781	Inflamed
MuBInterpretation=Very Low	41.1765	21.374	22.6667	0.64297	-0.463551	Inflamed
SNV.NF1=No	43.2624	93.1298	94	0.584307	-0.547104	Inflamed
PD.L1.IHC.TPS=60	0	0	0.333333	0.563333	-0.577897	Inflamed
CNV.APC=Loss	0	0	0.333333	0.563333	-0.577897	Inflamed
CNV.SOX2=Loss	0	0	0.333333	0.563333	-0.577897	Inflamed
CNV.TP53=Loss	0	0	0.333333	0.563333	-0.577897	Inflamed
SNV.SOX2=Yes	0	0	0.333333	0.563333	-0.577897	Inflamed
SNV.PTEN=Yes	0	0	0.333333	0.563333	-0.577897	Inflamed
SNV.PIK3CA=Yes	0	0	0.333333	0.563333	-0.577897	Inflamed
SNV.MEK1=Yes	0	0	0.333333	0.563333	-0.577897	Inflamed
SNV.KIT=Yes	0	0	0.333333	0.563333	-0.577897	Inflamed
SNV.GNAQ=Yes	0	0	0.333333	0.563333	-0.577897	Inflamed
SNV.KDM6A=Yes	33.3333	2.29008	3	0.555961	-0.588851	Inflamed
PD.L1.IHC.TPS=3	25	0.763359	1.33333	0.511236	-0.656915	Inflamed
CNV.MLL2=Loss	25	0.763359	1.33333	0.511236	-0.656915	Inflamed
SNV.TP53=No	43.1579	93.8931	95	0.452895	-0.750598	Inflamed
SNV.TCF1=No	43.4783	99.2366	99.6667	0.436667	-0.777834	Inflamed
SNV.ARID2=Yes	33.3333	3.81679	5	0.42691	-0.79449	Inflamed
MuBInterpretation=High	38.2979	13.7405	15.6667	0.426128	-0.795836	Inflamed
Response=Nonresponder	36.8421	10.687	12.6667	0.372092	-0.892561	Inflamed
SNV.BRAF=Yes	40.3509	35.1145	38	0.368245	-0.899765	Inflamed
CNV.NF1=Loss	20	0.763359	1.66667	0.329913	-0.974288	Inflamed
CNV.VHL=Loss	0	0	0.666667	0.316522	-1.00163	Inflamed
PD.L1.IHC.TPS=<1	25	1.52672	2.66667	0.310758	-1.01363	Inflamed
CNV.MDM2=Amp	27.2727	2.29008	3.66667	0.285314	-1.06846	Inflamed
Response=-	41.4414	70.229	74	0.194168	-1.29835	Inflamed
CNV.JAK2=Amp	0	0	1	0.17738	-1.34887	Inflamed
SNV.RAS=Yes	34.0426	12.2137	15.6667	0.150696	-1.43708	Inflamed
SNV.TripleWT=No	39.7516	48.855	53.6667	0.143845	-1.46162	Inflamed
SNV.GNA11=No	43.0508	96.9466	98.3333	0.131509	-1.50818	Inflamed
CNV.ARID1A=Loss	0	0	1.33333	0.0991415	-1.64903	Inflamed
CNV.SOX11=Loss	36.036	30.5344	37	0.0419515	-2.034	Inflamed
CNV.PTEN=Loss	0	0	2.33333	0.0170337	-2.38598	Inflamed
CD8.Rank=Moderate	30.303	22.9008	33	0.00102925	-3.28241	Inflamed
PD.L1.IHC.TPS=0	33.3333	48.855	64	1.6986e-06	-4.78633	Inflamed
CNV.CDKN2A=Loss	28.5714	30.5344	46.6667	7.73879e-07	-4.94184	Inflamed
PD.L1.IHC.TPS.Group=<1%	33	50.3817	66.6667	1.58065e-07	-5.24291	Inflamed
CD8.Pattern=noninfiltrated	20.7547	25.1908	53	7.05349e-18	-8.61403	Inflamed
CD8.Rank=Low	1.1236	0.763359	29.6667	6.35092e-27	-10.7436	Inflamed
TumorTemp=Cold	1.1236	0.763359	29.6667	6.35092e-27	-10.7436	Inflamed
CD8.Rank=Moderate	48.4848	59.2593	33	1.03231e-08	5.72533	Borderline
CD8.Pattern=noninfiltrated	32.0755	62.963	53	0.036332	2.09319	Borderline
PD.L1.IHC.TPS=1	45.8333	13.5802	8	0.0413948	2.03955	Borderline
CNV.SOX11=Loss	33.3333	45.679	37	0.0619513	1.86664	Borderline
CNV.ARID1A=Loss	75	3.7037	1.33333	0.0665452	1.83473	Borderline
Response=Nonresponder	36.8421	17.284	12.6667	0.156316	1.41757	Borderline
CNV.CDKN2A=Loss	30.7143	53.0864	46.6667	0.179059	1.34366	Borderline
SNV.GNA11=No	27.4576	100	98.3333	0.204737	1.26817	Borderline
SNV.CDKN2A=No	27.8986	95.0617	92	0.242421	1.16896	Borderline
MuBInterpretation=High	34.0426	19.7531	15.6667	0.245755	1.16072	Borderline
CNV.APC=Loss	100	1.23457	0.333333	0.27	1.10306	Borderline
CNV.SOX2=Loss	100	1.23457	0.333333	0.27	1.10306	Borderline
SNV.SOX2=Yes	100	1.23457	0.333333	0.27	1.10306	Borderline
SNV.PTEN=Yes	100	1.23457	0.333333	0.27	1.10306	Borderline
SNV.MEK1=Yes	100	1.23457	0.333333	0.27	1.10306	Borderline
SNV.KIT=Yes	100	1.23457	0.333333	0.27	1.10306	Borderline
SNV.GNAQ=Yes	100	1.23457	0.333333	0.27	1.10306	Borderline
MuBInterpretation=Vey High	37.5	7.40741	5.33333	0.347315	0.939809	Borderline
PD.L1.IHC.TPS=3	50	2.46914	1.33333	0.35684	0.921402	Borderline
CNV.PTEN=Loss	42.8571	3.7037	2.33333	0.372739	0.891354	Borderline
PD.L1.IHC.TPS=0	28.6458	67.9012	64	0.397231	0.846576	Borderline
PD.L1.IHC.TPS.Group=<1%	28.5	70.3704	66.6667	0.413739	0.817332	Borderline
CNV.MDM2=Amp	36.3636	4.93827	3.66667	0.486705	0.695559	Borderline
CNV.VHL=-	27.1812	100	99.3333	0.532241	0.624589	Borderline
SNV.SOX11=No	27.1812	100	99.3333	0.532241	0.624589	Borderline
SNV.CTNNB1=No	27.1812	100	99.3333	0.532241	0.624589	Borderline
CNV.NF1=Loss	40	2.46914	1.66667	0.533514	0.622651	Borderline
PD.L1.IHC.TPS=70	50	1.23457	0.666667	0.54	0.612813	Borderline
SNV.TP53=No	27.3684	96.2963	95	0.566302	0.573506	Borderline
SNV.ARID2=Yes	33.3333	6.17284	5	0.57015	0.56783	Borderline
MuBInterpretation=Intermediate	28.8889	32.0988	30	0.628449	0.483911	Borderline
SNV.RAS=Yes	29.7872	17.284	15.6667	0.634728	0.475083	Borderline
SNV.BRAF=No	27.957	64.1975	62	0.639321	0.468648	Borderline
CNV.TP53=-	27.0903	100	99.6667	0.73	0.345126	Borderline
SNV.TCF1=No	27.0903	100	99.6667	0.73	0.345126	Borderline
SNV.PIK3CA=No	27.0903	100	99.6667	0.73	0.345126	Borderline
PD.L1.IHC.TPS=15	33.3333	1.23457	1	0.790849	0.265208	Borderline
CD8.Pattern=no result	33.3333	1.23457	1	0.790849	0.265208	Borderline
CNV.JAK2=Amp	33.3333	1.23457	1	0.790849	0.265208	Borderline
SNV.KDM6A=No	27.1478	97.5309	97	0.794651	0.260276	Borderline
SNV.TripleWT=Yes	27.3381	46.9136	46.3333	0.902197	0.122887	Borderline
SNV.NF1=Yes	27.7778	6.17284	6	0.914403	0.107486	Borderline
CNV.MET=-	27.027	98.7654	98.6667	0.986545	0.0168639	Borderline
CNV.MLL2=-	27.027	98.7654	98.6667	0.986545	0.0168639	Borderline
CNV.MET=Amp	25	1.23457	1.33333	0.986545	-0.0168639	Borderline
CNV.MLL2=Loss	25	1.23457	1.33333	0.986545	-0.0168639	Borderline
CD8.Pattern=excluded	26.4706	11.1111	11.3333	0.960926	-0.0489918	Borderline
PD.L1.IHC.TPS=2	25	2.46914	2.66667	0.944484	-0.0696355	Borderline
PD.L1.IHC.TPS=<1	25	2.46914	2.66667	0.944484	-0.0696355	Borderline
SNV.NF1=No	26.9504	93.8272	94	0.914403	-0.107486	Borderline
SNV.TripleWT=No	26.7081	53.0864	53.6667	0.902197	-0.122887	Borderline
PD.L1.IHC.TPS=40	20	1.23457	1.66667	0.79514	-0.259642	Borderline
PD.L1.IHC.TPS=100	20	1.23457	1.66667	0.79514	-0.259642	Borderline
SNV.KDM6A=Yes	22.2222	2.46914	3	0.794651	-0.260276	Borderline
CNV.JAK2=-	26.936	98.7654	99	0.790849	-0.265208	Borderline
PD.L1.IHC.TPS=60	0	0	0.333333	0.73	-0.345126	Borderline
PD.L1.IHC.TPS=25	0	0	0.333333	0.73	-0.345126	Borderline
CNV.TP53=Loss	0	0	0.333333	0.73	-0.345126	Borderline
SNV.TCF1=Yes	0	0	0.333333	0.73	-0.345126	Borderline
SNV.PIK3CA=Yes	0	0	0.333333	0.73	-0.345126	Borderline
MuBInterpretation=Very Low	25	20.9877	22.6667	0.68438	-0.406494	Borderline
SNV.BRAF=Yes	25.4386	35.8025	38	0.639321	-0.468648	Borderline
SNV.RAS=No	26.4822	82.716	84.3333	0.634728	-0.475083	Borderline
SNV.ARID2=No	26.6667	93.8272	95	0.57015	-0.56783	Borderline
SNV.TP53=Yes	20	3.7037	5	0.566302	-0.573506	Borderline
Response=-	26.1261	71.6049	74	0.564748	-0.575803	Borderline
CNV.NF1=-	26.7797	97.5309	98.3333	0.533514	-0.622651	Borderline
PD.L1.IHC.TPS.Group=NA	0	0	0.666667	0.532241	-0.624589	Borderline
PD.L1.IHC.TPS=NA	0	0	0.666667	0.532241	-0.624589	Borderline
CD8.Pattern=0	0	0	0.666667	0.532241	-0.624589	Borderline
CNV.VHL=Loss	0	0	0.666667	0.532241	-0.624589	Borderline
SNV.SOX11=Yes	0	0	0.666667	0.532241	-0.624589	Borderline
SNV.CTNNB1=Yes	0	0	0.666667	0.532241	-0.624589	Borderline
Response=Responder	22.5	11.1111	13.3333	0.506542	-0.664231	Borderline
PD.L1.IHC.TPS.Group=>=1%	24.4898	29.6296	32.6667	0.501961	-0.671408	Borderline
PD.L1.IHC.TPS=20	14.2857	1.23457	2.33333	0.501637	-0.671917	Borderline
CNV.MDM2=-	26.6436	95.0617	96.3333	0.486705	-0.695559	Borderline
CD8.Rank=Low	23.5955	25.9259	29.6667	0.394527	-0.851437	Borderline
PD.L1.IHC.TPS=80	0	0	1	0.387571	-0.86403	Borderline
PD.L1.IHC.TPS=50	0	0	1	0.387571	-0.86403	Borderline
PD.L1.IHC.TPS=30	0	0	1	0.387571	-0.86403	Borderline
CNV.PTEN=-	26.6212	96.2963	97.6667	0.372739	-0.891354	Borderline
PD.L1.IHC.TPS=5	14.2857	2.46914	4.66667	0.291572	-1.05468	Borderline
CNV.APC=-	26.7559	98.7654	99.6667	0.27	-1.10306	Borderline
CNV.SOX2=-	26.7559	98.7654	99.6667	0.27	-1.10306	Borderline
SNV.SOX2=No	26.7559	98.7654	99.6667	0.27	-1.10306	Borderline
SNV.PTEN=No	26.7559	98.7654	99.6667	0.27	-1.10306	Borderline
SNV.MEK1=No	26.7559	98.7654	99.6667	0.27	-1.10306	Borderline
SNV.KIT=No	26.7559	98.7654	99.6667	0.27	-1.10306	Borderline
SNV.GNAQ=No	26.7559	98.7654	99.6667	0.27	-1.10306	Borderline
SNV.CDKN2A=Yes	16.6667	4.93827	8	0.242421	-1.16896	Borderline
PD.L1.IHC.TPS=10	13.3333	2.46914	5	0.233345	-1.19179	Borderline
SNV.GNA11=Yes	0	0	1.66667	0.204737	-1.26817	Borderline
CNV.CDKN2A=-	23.75	46.9136	53.3333	0.179059	-1.34366	Borderline
MuBInterpretation=Low	20.2532	19.7531	26.3333	0.115321	-1.57472	Borderline
CNV.ARID1A=-	26.3514	96.2963	98.6667	0.0665452	-1.83473	Borderline
CNV.SOX11=-	23.2804	54.321	63	0.0619513	-1.86664	Borderline
CD8.Pattern=infiltrated	19.6078	24.6914	34	0.0377267	-2.07781	Borderline
CD8.Rank=High	10.7143	14.8148	37.3333	3.65585e-07	-5.08606	Borderline
CD8-GEX=Hot	10.7143	14.8148	37.3333	3.65585e-07	-5.08606	Borderline
CD8.Rank=Low	75.2809	76.1364	29.6667	5.59883e-29	11.1719	Immune Desert
CD8.Pattern=noninfiltrated	47.1698	85.2273	53	1.01348e-13	7.43913	Immune Desert
PD.L1.IHC.TPS.Group=<1%	38.5	87.5	66.6667	2.65653e-07	5.14631	Immune Desert
PD.L1.IHC.TPS=0	38.0208	82.9545	64	5.95002e-06	4.52816	Immune Desert
CNV.CDKN2A=Loss	40.7143	64.7727	46.6667	5.53401e-05	4.03185	Immune Desert
Response=-	32.4324	81.8182	74	0.0452475	2.00235	Immune Desert
CNV.VHL=Loss	100	2.27273	0.666667	0.0853512	1.72045	Immune Desert
SNV.TripleWT=No	33.5404	61.3636	53.6667	0.0867441	1.71283	Immune Desert
CNV.PTEN=Loss	57.1429	4.54545	2.33333	0.139613	1.47723	Immune Desert
SNV.BRAF=Yes	34.2105	44.3182	38	0.150796	1.43673	Immune Desert
PD.L1.IHC.TPS=<1	50	4.54545	2.66667	0.229894	1.20063	Immune Desert
CNV.JAK2=Amp	66.6667	2.27273	1	0.231422	1.1967	Immune Desert
SNV.RAS=Yes	36.1702	19.3182	15.6667	0.270559	1.10178	Immune Desert
PD.L1.IHC.TPS=60	100	1.13636	0.333333	0.293333	1.05084	Immune Desert
CNV.TP53=Loss	100	1.13636	0.333333	0.293333	1.05084	Immune Desert
SNV.PIK3CA=Yes	100	1.13636	0.333333	0.293333	1.05084	Immune Desert
SNV.KDM6A=Yes	44.4444	4.54545	3	0.340343	0.953489	Immune Desert
MuBInterpretation=Very Low	33.8235	26.1364	22.6667	0.359567	0.91619	Immune Desert
SNV.CDKN2A=Yes	37.5	10.2273	8	0.369469	0.897468	Immune Desert
CNV.MLL2=Loss	50	2.27273	1.33333	0.413581	0.817608	Immune Desert
SNV.NF1=No	29.7872	95.4545	94	0.521383	0.641214	Immune Desert
PD.L1.IHC.TPS.Group=NA	50	1.13636	0.666667	0.586667	0.543673	Immune Desert
PD.L1.IHC.TPS=NA	50	1.13636	0.666667	0.586667	0.543673	Immune Desert
SNV.SOX11=Yes	50	1.13636	0.666667	0.586667	0.543673	Immune Desert
SNV.CTNNB1=Yes	50	1.13636	0.666667	0.586667	0.543673	Immune Desert
MuBInterpretation=Low	31.6456	28.4091	26.3333	0.598248	0.526922	Immune Desert
CNV.MDM2=Amp	36.3636	4.54545	3.66667	0.602512	0.520792	Immune Desert
PD.L1.IHC.TPS=2	37.5	3.40909	2.66667	0.610832	0.508887	Immune Desert
CNV.NF1=Loss	40	2.27273	1.66667	0.611197	0.508365	Immune Desert
CNV.SOX11=Loss	30.6306	38.6364	37	0.704865	0.378761	Immune Desert
CNV.APC=-	29.4314	100	99.6667	0.706667	0.376337	Immune Desert
CNV.SOX2=-	29.4314	100	99.6667	0.706667	0.376337	Immune Desert
SNV.TCF1=No	29.4314	100	99.6667	0.706667	0.376337	Immune Desert
SNV.SOX2=No	29.4314	100	99.6667	0.706667	0.376337	Immune Desert
SNV.PTEN=No	29.4314	100	99.6667	0.706667	0.376337	Immune Desert
SNV.MEK1=No	29.4314	100	99.6667	0.706667	0.376337	Immune Desert
SNV.KIT=No	29.4314	100	99.6667	0.706667	0.376337	Immune Desert
SNV.GNAQ=No	29.4314	100	99.6667	0.706667	0.376337	Immune Desert
SNV.GNA11=No	29.4915	98.8636	98.3333	0.715156	0.36494	Immune Desert
SNV.ARID2=Yes	33.3333	5.68182	5	0.716731	0.362832	Immune Desert
SNV.TP53=No	29.4737	95.4545	95	0.848762	0.190699	Immune Desert
CNV.MET=-	29.3919	98.8636	98.6667	0.911094	0.111659	Immune Desert
CNV.ARID1A=-	29.3919	98.8636	98.6667	0.911094	0.111659	Immune Desert
PD.L1.IHC.TPS=3	25	1.13636	1.33333	0.911094	-0.111659	Immune Desert
CNV.MET=Amp	25	1.13636	1.33333	0.911094	-0.111659	Immune Desert
CNV.ARID1A=Loss	25	1.13636	1.33333	0.911094	-0.111659	Immune Desert
SNV.TP53=Yes	26.6667	4.54545	5	0.848762	-0.190699	Immune Desert
MuBInterpretation=High	27.6596	14.7727	15.6667	0.798663	-0.255078	Immune Desert
SNV.ARID2=No	29.1228	94.3182	95	0.716731	-0.362832	Immune Desert
PD.L1.IHC.TPS=100	20	1.13636	1.66667	0.715156	-0.36494	Immune Desert
SNV.GNA11=Yes	20	1.13636	1.66667	0.715156	-0.36494	Immune Desert
PD.L1.IHC.TPS=25	0	0	0.333333	0.706667	-0.376337	Immune Desert
CNV.APC=Loss	0	0	0.333333	0.706667	-0.376337	Immune Desert
CNV.SOX2=Loss	0	0	0.333333	0.706667	-0.376337	Immune Desert
SNV.TCF1=Yes	0	0	0.333333	0.706667	-0.376337	Immune Desert
SNV.SOX2=Yes	0	0	0.333333	0.706667	-0.376337	Immune Desert
SNV.PTEN=Yes	0	0	0.333333	0.706667	-0.376337	Immune Desert
SNV.MEK1=Yes	0	0	0.333333	0.706667	-0.376337	Immune Desert
SNV.KIT=Yes	0	0	0.333333	0.706667	-0.376337	Immune Desert
SNV.GNAQ=Yes	0	0	0.333333	0.706667	-0.376337	Immune Desert
CNV.SOX11=-	28.5714	61.3636	63	0.704865	-0.378761	Immune Desert
Response=Nonresponder	26.3158	11.3636	12.6667	0.679463	-0.413196	Immune Desert
CNV.NF1=-	29.1525	97.7273	98.3333	0.611197	-0.508365	Immune Desert
CNV.MDM2=-	29.0657	95.4545	96.3333	0.602512	-0.520792	Immune Desert
SNV.SOX11=No	29.1946	98.8636	99.3333	0.586667	-0.543673	Immune Desert
SNV.CTNNB1=No	29.1946	98.8636	99.3333	0.586667	-0.543673	Immune Desert
SNV.NF1=Yes	22.2222	4.54545	6	0.521383	-0.641214	Immune Desert
MuBInterpretation=Intermediate	26.6667	27.2727	30	0.513567	-0.653294	Immune Desert
PD.L1.IHC.TPS=70	0	0	0.666667	0.498685	-0.676561	Immune Desert
CD8.Pattern=0	0	0	0.666667	0.498685	-0.676561	Immune Desert
PD.L1.IHC.TPS=20	14.2857	1.13636	2.33333	0.426368	-0.795422	Immune Desert
CNV.MLL2=-	29.0541	97.7273	98.6667	0.413581	-0.817608	Immune Desert
SNV.CDKN2A=No	28.6232	89.7727	92	0.369469	-0.897468	Immune Desert
MuBInterpretation=Vey High	18.75	3.40909	5.33333	0.360675	-0.91408	Immune Desert
PD.L1.IHC.TPS=80	0	0	1	0.351422	-0.931835	Immune Desert
PD.L1.IHC.TPS=50	0	0	1	0.351422	-0.931835	Immune Desert
PD.L1.IHC.TPS=30	0	0	1	0.351422	-0.931835	Immune Desert
PD.L1.IHC.TPS=15	0	0	1	0.351422	-0.931835	Immune Desert
CD8.Pattern=no result	0	0	1	0.351422	-0.931835	Immune Desert
SNV.KDM6A=No	28.866	95.4545	97	0.340343	-0.953489	Immune Desert
CNV.TP53=-	29.097	98.8636	99.6667	0.293333	-1.05084	Immune Desert
SNV.PIK3CA=No	29.097	98.8636	99.6667	0.293333	-1.05084	Immune Desert
SNV.RAS=No	28.0632	80.6818	84.3333	0.270559	-1.10178	Immune Desert
CD8.Pattern=excluded	20.5882	7.95455	11.3333	0.239799	-1.17549	Immune Desert
CNV.JAK2=-	28.9562	97.7273	99	0.231422	-1.1967	Immune Desert
PD.L1.IHC.TPS=40	0	0	1.66667	0.173776	-1.36017	Immune Desert
SNV.BRAF=No	26.3441	55.6818	62	0.150796	-1.43673	Immune Desert
CNV.PTEN=-	28.6689	95.4545	97.6667	0.139613	-1.47723	Immune Desert
SNV.TripleWT=Yes	24.4604	38.6364	46.3333	0.0867441	-1.71283	Immune Desert
CNV.VHL=-	28.8591	97.7273	99.3333	0.0853512	-1.72045	Immune Desert
PD.L1.IHC.TPS=1	12.5	3.40909	8	0.0538016	-1.92843	Immune Desert
CD8.Rank=Moderate	21.2121	23.8636	33	0.0294256	-2.17774	Immune Desert
Response=Responder	15	6.81818	13.3333	0.0285621	-2.18948	Immune Desert
PD.L1.IHC.TPS=5	0	0	4.66667	0.00679603	-2.70668	Immune Desert
PD.L1.IHC.TPS=10	0	0	5	0.00470495	-2.82657	Immune Desert
CNV.CDKN2A=-	19.375	35.2273	53.3333	5.53401e-05	-4.03185	Immune Desert
PD.L1.IHC.TPS.Group=>=1%	10.2041	11.3636	32.6667	1.0674e-07	-5.31486	Immune Desert
CD8.Pattern=infiltrated	5.88235	6.81818	34	5.62682e-12	-6.88879	Immune Desert
CD8.Rank=High	0	0	37.3333	4.46754e-23	-9.89293	Immune Desert
TumorTemp=Hot	0	0	37.3333	4.46754e-23	-9.89293	Immune Desert

## Sheet: Table S5
Table S5:Over representation test results of gene ranks for gene expresssion clusters
Gene	v.test	Mean in category	Overall mean	sd in category	Overall sd	p.value	TumorGroup
IL12B	14.1952	77.9924	48.23	16.8516	31.9193	9.81045e-46	Inflamed
CD33	13.8632	80.1985	50.4933	15.1388	32.621	1.05911e-43	Inflamed
IKZF3	13.6562	76.7863	48.5233	16.98	31.5075	1.85318e-42	Inflamed
CD3E	13.6339	80.3511	51.34	15.316	32.3945	2.51627e-42	Inflamed
CD3G	13.5738	79.8855	50.97	16.3901	32.4307	5.72492e-42	Inflamed
IL4	13.471	78.5649	50.22	17.3029	32.0335	2.31861e-41	Inflamed
PTPRC	13.4149	64.8779	37.5167	25.0666	31.0511	4.94851e-41	Inflamed
CD83	13.3499	82.8092	53.5067	16.3287	33.416	1.18617e-40	Inflamed
CD4	13.3052	77.0382	48.4433	18.4686	32.7186	2.15971e-40	Inflamed
HLA.DPA1	13.2768	73.8473	47.03	18.1602	30.7504	3.15756e-40	Inflamed
CD2	13.2244	78.2443	50.75	17.6757	31.6514	6.34261e-40	Inflamed
TNFSF13B	13.1894	80.1756	52.1767	17.8251	32.318	1.01e-39	Inflamed
CDK1	13.1867	82.626	53.8267	16.8085	33.2485	1.04611e-39	Inflamed
STAT6	13.1797	69.5344	42.41	20.7292	31.3315	1.14812e-39	Inflamed
ITGAX	13.1662	77.5954	50.1467	18.3681	31.7388	1.37367e-39	Inflamed
CD38	13.1564	75.7863	49.54	18.7604	30.371	1.56376e-39	Inflamed
CDKN2A	13.0711	80.5038	51.8233	17.5244	33.4042	4.81355e-39	Inflamed
HLA.DQA1	13.0665	78.7634	51.1967	18.8703	32.1183	5.11491e-39	Inflamed
PECAM1	13.0187	76.1756	48.44	18.7793	32.4338	9.5817e-39	Inflamed
CX3CR1	13.0122	76.3969	48.89	20.4341	32.1825	1.04287e-38	Inflamed
IL10	12.9644	72.8244	44.7867	23.4402	32.9246	1.94856e-38	Inflamed
TLR7	12.9223	81.7176	53	18.6622	33.8325	3.36773e-38	Inflamed
CD8B	12.92	77.5267	51.7533	16.5457	30.3695	3.47229e-38	Inflamed
NOTCH3	12.9086	80.3511	52.76	18.2405	32.5401	4.02542e-38	Inflamed
CCL5	12.8693	78.8931	51.0933	19.8026	32.8863	6.7031e-38	Inflamed
CMKLR1	12.8568	74.3664	47.49	21.7635	31.8248	7.87436e-38	Inflamed
CD40	12.8518	75.3206	49.85	18.1399	30.172	8.4042e-38	Inflamed
HLA.DOA	12.8293	75.6565	48.4967	20.6108	32.2294	1.12413e-37	Inflamed
CD79A	12.8241	77.1527	51.6167	17.7211	30.3147	1.20165e-37	Inflamed
CCR5	12.8063	77.0382	50.4133	17.7538	31.6513	1.51168e-37	Inflamed
TARP	12.803	77.7252	50.9867	20.5252	31.7947	1.57767e-37	Inflamed
CD244	12.7647	74.2824	45.8667	22.976	33.8904	2.58189e-37	Inflamed
NCR3	12.761	72.4809	46.6667	21.5886	30.7966	2.70673e-37	Inflamed
TDO2	12.7568	75.6947	48.7767	20.5868	32.1239	2.85686e-37	Inflamed
CSF1R	12.7388	73.2214	46.64	19.6765	31.7671	3.60043e-37	Inflamed
GZMH	12.6402	76.0992	49.08	22.6365	32.5422	1.26715e-36	Inflamed
CD52	12.6346	74.5267	50.1533	18.8081	29.3686	1.36159e-36	Inflamed
HERC6	12.6293	77.4198	50.64	21.6125	32.2817	1.45576e-36	Inflamed
LMNA	12.6226	74.1145	48.0367	20.9924	31.4522	1.58537e-36	Inflamed
SLAMF7	12.5936	76.0305	48.3367	21.0659	33.4782	2.2903e-36	Inflamed
CD3D	12.5757	78.4885	50.6933	21.0714	33.6485	2.87192e-36	Inflamed
CTAG2	12.5737	70.771	45.5667	22.0522	30.517	2.94774e-36	Inflamed
CD86	12.5089	71.1069	46.1433	21.1372	30.3819	6.67599e-36	Inflamed
IL3RA	12.4924	75.145	48.54	21.91	32.4225	8.21757e-36	Inflamed
PTGS2	12.4821	76.8397	51.7533	19.5545	30.5969	9.3489e-36	Inflamed
C1QA	12.478	78.8779	54.2633	17.9869	30.0314	9.84883e-36	Inflamed
IRF9	12.4343	74.0305	46.8667	21.9878	33.2582	1.70273e-35	Inflamed
MAD2L1	12.4285	70.145	44.6467	22.1077	31.2336	1.83027e-35	Inflamed
FCGR1A	12.3712	72.5191	44.8133	23.4769	34.0946	3.74057e-35	Inflamed
SIT1	12.3523	77.8702	50.63	21.3561	33.573	4.73277e-35	Inflamed
PTEN	12.3381	73.771	47.1067	23.4151	32.901	5.64487e-35	Inflamed
LCN2	12.2481	73.9237	49.9	20.6396	29.8606	1.72003e-34	Inflamed
BTLA	12.2338	74.1756	47.4733	21.4862	33.2286	2.04999e-34	Inflamed
CCL4	12.1505	78.2901	52.8067	19.8903	31.9293	5.69893e-34	Inflamed
HLA.F.AS1	12.1317	79.8092	53.94	19.5195	32.4629	7.173e-34	Inflamed
M6PR	12.1154	73.8626	47.3467	22.379	33.3193	8.74879e-34	Inflamed
AIF1	12.1099	73.0305	49.6	19.6671	29.4556	9.35633e-34	Inflamed
CD63	12.022	70.6183	45.26	22.8097	32.1124	2.72391e-33	Inflamed
CTAG1B	11.9637	76.1908	52.6633	19.3821	29.939	5.50333e-33	Inflamed
FASLG	11.9617	76.6107	51.58	19.3456	31.8573	5.64289e-33	Inflamed
HLA.DPB1	11.9366	70.5954	45.0867	25.145	32.534	7.62923e-33	Inflamed
PRF1	11.9253	69.9618	44.93	24.0081	31.9559	8.73573e-33	Inflamed
CD247	11.9003	72.4962	47.6267	21.8661	31.8155	1.17988e-32	Inflamed
CXCL9	11.8699	75.1603	51.1867	20.9528	30.7479	1.69688e-32	Inflamed
TNF	11.8671	69.5115	45.6667	21.6447	30.5897	1.75349e-32	Inflamed
JAML	11.8474	73.2366	49.1733	19.6794	30.9216	2.22067e-32	Inflamed
ZEB1	11.8173	71.9924	47.17	20.8588	31.978	3.1762e-32	Inflamed
LAMP3	11.7918	82.0153	56.0633	19.8467	33.5057	4.3043e-32	Inflamed
HAVCR2	11.786	75.7634	49.92	24.111	33.3818	4.60887e-32	Inflamed
TNFRSF17	11.7478	69.3359	45.2767	22.9682	31.1783	7.24765e-32	Inflamed
C1QB	11.7312	70.9618	49.41	18.556	27.9686	8.82244e-32	Inflamed
TLR9	11.7129	71.0534	48.9167	19.7879	28.7726	1.09525e-31	Inflamed
CD79B	11.7058	71.3588	46.5367	23.4654	32.2824	1.19058e-31	Inflamed
CD27	11.6576	71.7023	48.39	23.2164	30.444	2.09757e-31	Inflamed
GUSB	11.6572	68.6565	44.17	23.1885	31.9788	2.10961e-31	Inflamed
FCGR3B	11.5179	68.7328	45.2833	23.2903	30.9948	1.0721e-30	Inflamed
DGAT2	11.468	65.4733	42.97	24.274	29.8736	1.91069e-30	Inflamed
GPR18	11.4157	78.4198	53.1833	21.7097	33.6554	3.49029e-30	Inflamed
SNAI1	11.3103	73.2137	49.5733	22.8463	31.8207	1.16732e-29	Inflamed
JCHAIN	11.2912	69.1985	44.21	26.923	33.6921	1.45081e-29	Inflamed
CYBB	11.2675	65.5038	39.9533	28.4413	34.5221	1.89785e-29	Inflamed
CCR4	11.2544	61.8015	38.2233	25.161	31.8944	2.20224e-29	Inflamed
CXCR5	11.2422	66.7099	42.66	26.7109	32.5679	2.53003e-29	Inflamed
C10orf54	11.2327	61.2061	40.73	23.0948	27.7518	2.8177e-29	Inflamed
IRF4	11.2322	67.6031	45.7567	22.2576	29.6102	2.83227e-29	Inflamed
CXCR3	11.2252	76.4046	53.22	22.8853	31.4438	3.06851e-29	Inflamed
CCR7	11.1484	70.7176	46.0233	23.6218	33.7217	7.28912e-29	Inflamed
CD70	11.1418	73.2901	49.55	24.3224	32.4381	7.85203e-29	Inflamed
LRG1	11.0953	70.6641	49.2367	20.7253	29.4009	1.32271e-28	Inflamed
KLRG1	11.0669	70.9771	47.6233	25.7663	32.1262	1.81623e-28	Inflamed
KIAA0101	10.9906	74.0458	51.3167	22.4913	31.4839	4.24005e-28	Inflamed
KRT5	10.9899	71.313	49.16	23.3611	30.6879	4.27525e-28	Inflamed
IL17F	10.9876	63.4809	41.49	25.0466	30.4697	4.38424e-28	Inflamed
HGF	10.9789	72.7481	51.1267	24.0195	29.9814	4.82556e-28	Inflamed
STAT1	10.9691	70.0916	47.8067	23.9036	30.9291	5.37903e-28	Inflamed
IL2RG	10.9658	70.3359	48.32	24.3798	30.5649	5.57876e-28	Inflamed
LYZ	10.8894	68.2214	47.2767	22.7325	29.2817	1.29441e-27	Inflamed
CD226	10.8	73.1527	51.8533	21.3211	30.0242	3.44298e-27	Inflamed
FCRLA	10.754	69.8015	50.38	20.9198	27.4943	5.67641e-27	Inflamed
OAS3	10.7421	68.7939	47.4267	22.2171	30.2822	6.45674e-27	Inflamed
FCGR2B	10.6453	75.8168	55.19	18.2576	29.4986	1.83376e-26	Inflamed
ADGRE5	10.6424	76.5573	55.85	20.3362	29.6219	1.89264e-26	Inflamed
STAT4	10.5819	81.1069	58.5967	19.7474	32.385	3.61556e-26	Inflamed
ITGB1	10.5298	63.1527	43.3767	23.4161	28.5921	6.29634e-26	Inflamed
ITGB2	10.4969	68.6794	48.6733	24.2343	29.0155	8.93077e-26	Inflamed
IL1B	10.4692	56.542	36.9067	23.3308	28.5531	1.19666e-25	Inflamed
CRTAM	10.4514	60.9542	39.67	27.3621	31.0036	1.44412e-25	Inflamed
CXCL13	10.4389	77.2137	55.6367	23.1408	31.4678	1.64757e-25	Inflamed
NECTIN2	10.4305	60.7252	39.0467	27.4913	31.6413	1.80016e-25	Inflamed
MX1	10.3919	64.2824	40.3933	29.1535	34.9972	2.69965e-25	Inflamed
GZMK	10.3812	74.0916	50.4433	27.272	34.6802	3.0206e-25	Inflamed
CD274	10.3143	67.4962	46.5867	25.1804	30.8624	6.06906e-25	Inflamed
SELL	10.2978	73.0458	51.91	22.7693	31.2466	7.20962e-25	Inflamed
FYB	10.2976	69.0687	48.11	26.9408	30.9854	7.22678e-25	Inflamed
CD37	10.2503	69.6641	49.71	22.1465	29.6363	1.17994e-24	Inflamed
HLA.G	10.2231	70.6947	50.5067	21.0001	30.0634	1.5627e-24	Inflamed
CD40LG	10.2036	57.313	36.85	28.5746	30.5311	1.91012e-24	Inflamed
KREMEN1	10.1928	72.8244	53.57	22.1909	28.7585	2.13594e-24	Inflamed
TBP	10.1838	76.5954	55.42	23.5563	31.6557	2.3434e-24	Inflamed
TNFSF14	10.1602	47.1298	31.8433	18.6025	22.905	2.9834e-24	Inflamed
IL23A	10.1298	51.9924	30.2967	31.733	32.6062	4.07389e-24	Inflamed
TBX21	10.1071	65.3817	43.3033	29.7656	33.2557	5.13685e-24	Inflamed
CD19	10.0872	64.6183	42.3467	29.6201	33.6133	6.29582e-24	Inflamed
IKZF2	10.0662	73.542	55.2667	21.7916	27.6394	7.7951e-24	Inflamed
CCR6	10.0118	59.5496	38.5233	28.1932	31.9726	1.35274e-23	Inflamed
CXCR6	9.99193	62.0916	41.1467	26.7897	31.9123	1.65327e-23	Inflamed
CD53	9.94404	66.1908	47.6	22.3904	28.4619	2.67738e-23	Inflamed
CCR1	9.89788	72	53.6467	19.922	28.2293	4.25186e-23	Inflamed
CD44	9.86956	61.5115	40.3567	27.7137	32.6316	5.64113e-23	Inflamed
GNLY	9.82582	61.0305	40.8133	22.1824	31.3242	8.71578e-23	Inflamed
TUBB	9.81018	41.8931	24.0967	28.6522	27.6175	1.01788e-22	Inflamed
FCGR3A	9.80501	71.9695	53.1867	23.9911	29.1635	1.07137e-22	Inflamed
CXCL8	9.7745	72.229	51.4667	25.7891	32.3377	1.44867e-22	Inflamed
NCAM1	9.69067	72.0076	51.61	24.6878	32.0445	3.30347e-22	Inflamed
HLA.F	9.66775	68.5115	48.8633	27.0982	30.9402	4.1338e-22	Inflamed
IFI35	9.64824	55.7405	35.61	31.3236	31.7639	5.00088e-22	Inflamed
IFI27	9.61085	67.0076	47.1	25.9393	31.5345	7.19513e-22	Inflamed
IL13	9.58472	60.3435	40.9767	27.6084	30.7615	9.27103e-22	Inflamed
TNFAIP8	9.56038	64.7786	45.19	26.5207	31.193	1.17321e-21	Inflamed
IL15	9.54995	59.7023	37.21	35.8665	35.8559	1.29765e-21	Inflamed
GRAP2	9.53762	65.916	46.9267	25.112	30.3109	1.46145e-21	Inflamed
CD160	9.40218	55.1374	36.3667	28.6132	30.3935	5.34464e-21	Inflamed
TNFSF18	9.29263	75.0153	56.5533	22.3863	30.2459	1.5052e-20	Inflamed
CD1D	9.15893	64.626	46.4667	26.3112	30.1844	5.24145e-20	Inflamed
CX3CL1	9.15567	73.7176	53.3567	25.9745	33.8559	5.40214e-20	Inflamed
EGR3	9.15204	55.2137	38.28	27.68	28.1685	5.58692e-20	Inflamed
HLA.DQA2	9.10381	57.9084	40.3967	29.0021	29.2842	8.72175e-20	Inflamed
GZMA	9.09827	68.8931	51.9767	20.4377	28.306	9.17789e-20	Inflamed
TNFSF10	9.01476	61.3435	44.8833	25.1253	27.7977	1.973e-19	Inflamed
IFITM2	8.99611	75.1221	56.02	23.758	32.3262	2.33866e-19	Inflamed
HLA.DRB1	8.92627	51.1908	33.05	27.9419	30.9396	4.40605e-19	Inflamed
CD80	8.92272	71.7405	53.64	21.9314	30.8831	4.54992e-19	Inflamed
BATF	8.91759	64.7939	48.0733	21.6057	28.5451	4.76543e-19	Inflamed
CD22	8.91382	66.1985	49.6733	21.3804	28.2234	4.93044e-19	Inflamed
ISG15	8.90624	66.5725	48.3533	23.3856	31.1431	5.27919e-19	Inflamed
KLRF1	8.89301	73.5191	55.1533	23.6347	31.4404	5.9473e-19	Inflamed
PTPRCAP	8.88741	54.7252	35.6367	33.1895	32.6983	6.25496e-19	Inflamed
NKG7	8.85724	71.2519	53.4067	22.7497	30.6727	8.20216e-19	Inflamed
KIR2DL1	8.8129	55.5038	40.1167	25.0552	26.5808	1.2195e-18	Inflamed
CD209	8.80127	69.9466	53.9933	22.1447	27.595	1.35275e-18	Inflamed
CD163	8.7787	64.8092	46.48	27.4048	31.7863	1.65372e-18	Inflamed
VEGFA	8.73547	68.0611	51.3467	22.9606	29.1295	2.42656e-18	Inflamed
CD1C	8.68056	63.6489	45.5033	26.3783	31.8236	3.93831e-18	Inflamed
ALOX15B	8.67548	60.0992	42.62	29.1636	30.673	4.11812e-18	Inflamed
CD14	8.66913	64.0534	47.4467	25.1203	29.1633	4.35418e-18	Inflamed
NOS2	8.66596	51.9389	36.8567	24.2854	26.4958	4.47716e-18	Inflamed
IRF1	8.62199	56.3969	40.1833	23.8976	28.6286	6.57986e-18	Inflamed
TAGAP	8.54958	75.3435	58.28	20.6552	30.3845	1.23535e-17	Inflamed
ADORA2A	8.43188	58.6489	42.4133	24.7102	29.3136	3.40153e-17	Inflamed
CD69	8.38322	67.5191	52.06	22.1064	28.0738	5.14983e-17	Inflamed
HLA.A	8.35457	60.2519	43.2833	25.8325	30.9207	6.56732e-17	Inflamed
IL6	8.30074	63.4198	48.2433	24.1954	27.8345	1.03461e-16	Inflamed
IL2RB	8.28442	57.5802	39.49	33.2207	33.2436	1.18685e-16	Inflamed
HLA.DOB	8.25303	51.0305	35.7333	26.267	28.218	1.54423e-16	Inflamed
TOP2A	8.20184	70.6183	53.1967	26.0148	32.3375	2.36732e-16	Inflamed
CCL21	8.19888	63.4122	46.2533	27.2898	31.8612	2.42628e-16	Inflamed
ID3	8.15406	54.1374	38.2933	24.9973	29.5815	3.51903e-16	Inflamed
PIK3CA	8.1385	58.2519	41.1033	27.6495	32.0783	4.00218e-16	Inflamed
MTOR	8.13707	63.0534	48.43	26.2278	27.3596	4.04943e-16	Inflamed
SKAP2	8.0834	55.542	38.7	28.9356	31.7196	6.29852e-16	Inflamed
PDCD1	8.07064	71.4427	54.3967	25.0033	32.1547	6.99333e-16	Inflamed
PTPN11	8.06267	57.8244	42.2767	27.0847	29.3573	7.46442e-16	Inflamed
NFATC1	8.0253	62.6107	45.9433	27.9245	31.6179	1.01281e-15	Inflamed
HLA.DMB	7.96732	69.6107	54.13	24.3905	29.5805	1.62147e-15	Inflamed
IFITM1	7.9655	72.7405	56.8067	22.215	30.4533	1.64562e-15	Inflamed
HLA.DQB2	7.95936	59.626	43.3267	31.5806	31.1758	1.72928e-15	Inflamed
GADD45GIP1	7.93068	57.1374	41.5867	29.1738	29.8517	2.17957e-15	Inflamed
LILRB2	7.91203	59.626	42.55	32.8125	32.8568	2.53224e-15	Inflamed
IFIH1	7.90979	69.855	53.57	24.8289	31.3437	2.57825e-15	Inflamed
CSF2RB	7.89436	57.1145	40.21	32.6023	32.5997	2.91807e-15	Inflamed
Clones	7.83266	8026.5	4398.67	9653.08	7051.25	4.7765e-15	Inflamed
AXL	7.8187	57.0534	42.7867	21.214	27.7791	5.33716e-15	Inflamed
MKI67	7.7468	69.6794	54.1133	24.8443	30.5903	9.42341e-15	Inflamed
IKZF4	7.69658	48.2824	34.82	23.6208	26.6289	1.39757e-14	Inflamed
TFRC	7.69277	67.6718	53.2533	23.388	28.534	1.43979e-14	Inflamed
TNFRSF4	7.65638	74.374	56.17	27.0914	36.197	1.91246e-14	Inflamed
CCL22	7.62919	52.3053	37.5333	28.2175	29.4774	2.36225e-14	Inflamed
MAGEA10	7.44909	57.6947	41.1233	31.0884	33.8674	9.39878e-14	Inflamed
CCL2	7.44659	56.7786	43.5167	24.7322	27.113	9.57826e-14	Inflamed
ITGAE	7.41808	65.7863	50.3167	25.9527	31.7479	1.18828e-13	Inflamed
TNFSF4	7.38198	35.0763	22.06	28.8684	26.8438	1.55958e-13	Inflamed
IL12A	7.3293	65.5573	50.85	25.4151	30.549	2.31356e-13	Inflamed
STAT3	7.27458	43.6489	28.6367	32.9202	31.4169	3.47501e-13	Inflamed
PMEL	7.25989	60.8168	47.0533	25.0827	28.8619	3.87393e-13	Inflamed
TNFRSF14	7.19287	56.1527	42.69	28.2998	28.4942	6.34421e-13	Inflamed
GATA3	7.18487	51.9313	35.51	36.7391	34.795	6.72712e-13	Inflamed
CD8A	7.14851	74.313	62.0067	21.6097	26.2084	8.77269e-13	Inflamed
CA4	7.03447	59.3893	43.7633	35.6203	33.8177	2.00014e-12	Inflamed
NTN3	6.97075	52.4198	40.4267	21.8876	26.1928	3.15247e-12	Inflamed
ICOSLG	6.93375	72.7099	60.3833	22.7181	27.0647	4.09832e-12	Inflamed
PYGL	6.87318	49.9771	34.75	32.8258	33.7277	6.2786e-12	Inflamed
Shannon_diversity	6.8193	8.31592	6.82428	2.61025	3.33005	9.14879e-12	Inflamed
IFIT2	6.73902	51.5878	36.8433	32.8835	33.3088	1.59453e-11	Inflamed
PDCD1LG2	6.73685	63.5878	49.71	26.0352	31.3611	1.61861e-11	Inflamed
TLR8	6.72274	54.3817	42.5967	24.4408	26.6877	1.78333e-11	Inflamed
CXCR4	6.6439	54.1908	40.0367	30.1394	32.4331	3.05481e-11	Inflamed
FOXO1	6.63457	65.0992	52.4067	24.1034	29.1249	3.25455e-11	Inflamed
ISG20	6.47342	52.5954	40.4	26.7321	28.6808	9.58089e-11	Inflamed
ITGB7	6.43737	56.6031	43.9167	26.9247	30.0025	1.21561e-10	Inflamed
VTCN1	6.41396	53.5038	41.56	27.9226	28.3495	1.41792e-10	Inflamed
DMBT1	6.40387	62.2672	49.9467	24.8319	29.2897	1.5149e-10	Inflamed
GBP1	6.35007	55.458	41.4133	34.143	33.6714	2.15212e-10	Inflamed
FUT4	6.33456	64.2901	52.51	25.5021	28.3113	2.38027e-10	Inflamed
CCL3	6.30039	62.3359	50.0133	27.1011	29.7756	2.96889e-10	Inflamed
IFI44L	6.23983	63.9695	50.6367	25.1387	32.5294	4.38053e-10	Inflamed
CD74	6.15619	45.7939	34.6767	25.8551	27.4924	7.45181e-10	Inflamed
MPO	6.13313	63.374	52.4367	24.4598	27.1493	8.61674e-10	Inflamed
BST2	6.00669	71.084	59.1533	23.0091	30.2382	1.89348e-09	Inflamed
RPS6	5.97052	70.458	59.1233	24.9837	28.9018	2.36499e-09	Inflamed
HLA.E	5.93569	65.7557	54.1733	27.5493	29.7067	2.92611e-09	Inflamed
IFNB1	5.93156	58.9237	47.52	23.7662	29.2687	3.00068e-09	Inflamed
HIF1A	5.92307	59.0382	46.8067	27.7305	31.4384	3.15994e-09	Inflamed
SSX2	5.78442	66.0305	53.8833	25.5761	31.9701	7.27642e-09	Inflamed
TNFSF9	5.75401	49.5878	37.6233	31.0232	31.6556	8.71506e-09	Inflamed
X_normalized_vgene_shannon_diversity	5.70394	1.50562	1.31269	0.452205	0.514943	1.17073e-08	Inflamed
IL22	5.68248	31.4275	20.24	33.036	29.9725	1.32758e-08	Inflamed
ITGA1	5.66711	62.4962	51.01	26.6617	30.8562	1.45226e-08	Inflamed
CD47	5.65896	53.0916	42.0233	30.8897	29.7763	1.52294e-08	Inflamed
CORO1A	5.65097	49.3511	38.1933	30.4044	30.0597	1.59545e-08	Inflamed
Reads	5.53803	631391	435680	535778	538007	3.05894e-08	Inflamed
LEXM	5.49413	47.0305	35.6167	31.0852	31.6273	3.92632e-08	Inflamed
EIF2AK2	5.45587	62.6031	52.3867	24.9242	28.5076	4.87323e-08	Inflamed
LY9	5.43654	58.687	48.0533	27.2044	29.7776	5.43252e-08	Inflamed
CCL18	5.42869	58.7023	48.31	27.4448	29.1437	5.67701e-08	Inflamed
KLRB1	5.38909	32.1603	21.4267	34.4268	30.3221	7.08164e-08	Inflamed
vgene_shannon_diversity	5.26034	4.08324	3.61336	0.970332	1.35989	1.43786e-07	Inflamed
SNAI2	5.24563	46.7634	35.65	35.1737	32.2534	1.55746e-07	Inflamed
LRP1	5.20644	60.8702	50.2233	27.007	31.1322	1.92494e-07	Inflamed
MAGEA3	5.13971	51.8702	40.5367	35.264	33.5704	2.75166e-07	Inflamed
IGSF6	5.03539	40.2214	29.0733	38.381	33.7049	4.76874e-07	Inflamed
MS4A1	5.01447	49.1679	38.5833	31.5849	32.135	5.31811e-07	Inflamed
HLA.DRA	4.97811	46.0153	35.8467	30.3428	31.0974	6.42075e-07	Inflamed
IDO2	4.89321	49.3282	39.83	27.2905	29.5513	9.92025e-07	Inflamed
IFIT1	4.87932	58.0763	48.7367	24.7875	29.1407	1.06452e-06	Inflamed
HLA.DMA	4.84589	63.7634	54.59	26.6547	28.8192	1.26044e-06	Inflamed
LAPTM5	4.77453	59.8397	49.72	29.7603	32.2674	1.80127e-06	Inflamed
HLA.B	4.70549	46.0305	38.1933	26.8876	25.3562	2.53255e-06	Inflamed
TAP1	4.6998	46.9084	39.2633	24.3124	24.7645	2.60417e-06	Inflamed
DDX58	4.69029	43.4046	32.5833	39.4273	35.1241	2.72816e-06	Inflamed
CD6	4.62851	50.4962	41.2267	28.743	30.489	3.68308e-06	Inflamed
CEACAM1	4.54772	60.8168	51.3167	27.1605	31.8027	5.42301e-06	Inflamed
IDO1	4.53953	52.6336	44.2433	27.5803	28.1379	5.63806e-06	Inflamed
PGF	4.53212	68.4275	59.9833	26.4067	28.3649	5.83933e-06	Inflamed
IL7R	4.53143	54.084	45.9433	25.6893	27.3496	5.85854e-06	Inflamed
SLAMF8	4.4723	52.4504	44.6033	26.7168	26.7118	7.73812e-06	Inflamed
PTK7	4.43887	49.5038	41.25	27.8193	28.3081	9.04331e-06	Inflamed
STAT5A	4.42212	50.8702	42.7633	26.3475	27.9095	9.77382e-06	Inflamed
EGFR	4.42048	37.0611	27.8033	35.0654	31.8833	9.84819e-06	Inflamed
PVR	4.41142	51.0076	41.7567	32.0699	31.9254	1.02693e-05	Inflamed
ITGAL	4.27646	52.7023	45.2567	26.0026	26.5061	1.89893e-05	Inflamed
IGF1R	4.24318	38.2137	30.12	29.8109	29.0393	2.20374e-05	Inflamed
ITGAM	4.23827	64.4275	56.25	28.4549	29.3737	2.25247e-05	Inflamed
IFNA17	4.21657	62.4198	54.0433	26.589	30.2435	2.48045e-05	Inflamed
CCR2	4.17542	42.9695	33.66	38.9494	33.9432	2.97433e-05	Inflamed
CXCL10	4.11642	21.313	14.7033	26.8732	24.4448	3.84809e-05	Inflamed
S100A8	4.09791	34.374	28.2233	24.0452	22.8502	4.16895e-05	Inflamed
FAS	4.06333	58.7634	50.53	25.1723	30.8477	4.83783e-05	Inflamed
OAS1	4.05366	60.916	52.9333	27.8236	29.9799	5.0423e-05	Inflamed
ITK	3.95991	33.7557	25.1167	40.1288	33.2131	7.49791e-05	Inflamed
IFIT3	3.93842	61.2672	53.7433	24.8131	29.0834	8.20188e-05	Inflamed
LCK	3.91356	55.6336	47.5133	28.2181	31.5882	9.09446e-05	Inflamed
EOMES	3.90836	64.7252	56.9033	26.4047	30.4679	9.29232e-05	Inflamed
FOXM1	3.82882	46.3359	39.09	28.8335	28.8107	0.000128757	Inflamed
IFI6	3.81709	52.9695	45.35	29.2452	30.3893	0.000135036	Inflamed
NCF1	3.76885	64.084	56.24	29.2358	31.6851	0.000163998	Inflamed
IL21	3.62211	49.6565	42.6367	27.0374	29.5048	0.000292208	Inflamed
GAGE2C.GAGE2A.GAGE2E	3.54584	37.5115	30.66	30.2547	29.4165	0.000391362	Inflamed
HLA.C	3.39317	55.2824	47.7633	36.8666	33.7356	0.000690895	Inflamed
ZBTB46	3.35136	50.2061	43.5933	29.5329	30.0393	0.000804152	Inflamed
BCL2	3.32739	60.3282	54.6433	24.257	26.0104	0.000876631	Inflamed
LILRB1	3.32723	28.9847	23.4933	27.1175	25.1263	0.000877142	Inflamed
IKZF1	3.32419	57.5649	51.12	26.2074	29.516	0.000886751	Inflamed
TGFB1	3.31905	65.3435	59.3233	26.4361	27.6136	0.000903241	Inflamed
ABCF1	3.28126	53.687	46.7467	28.416	32.201	0.00103344	Inflamed
POLR2A	3.2579	56.1679	50.1233	25.8189	28.2461	0.00112241	Inflamed
LST1	3.21788	28.0305	23.5033	22.9952	21.4184	0.00129143	Inflamed
KLRD1	3.15676	40.229	34.2767	30.3729	28.7061	0.00159533	Inflamed
CCL17	3.15096	52.5115	46.3367	29.5801	29.8337	0.00162737	Inflamed
MADCAM1	3.14387	62.1985	56.1433	26.2935	29.3216	0.0016673	Inflamed
NFKBIA	3.12733	40.6489	35.45	25.0955	25.3082	0.00176403	Inflamed
MRC1	3.08868	50.2977	44.21	30.6327	30.0061	0.00201051	Inflamed
CD28	2.97268	64.3969	58.9667	26.5458	27.8101	0.00295211	Inflamed
TCF7	2.95402	48.0534	42.36	28.3604	29.342	0.00313665	Inflamed
IRS1	2.95286	74.1221	69.39	19.8648	24.3974	0.00314848	Inflamed
CXCL1	2.92258	40.916	36.3933	23.509	23.5591	0.00347144	Inflamed
TIGIT	2.91348	54.8092	49.44	25.5636	28.0558	0.00357425	Inflamed
LAMP1	2.82527	22.9084	19.09	21.619	20.5754	0.00472408	Inflamed
MAGEC2	2.76066	39.0916	32.9667	30.561	33.7767	0.00576855	Inflamed
PSMB9	2.72508	47.2748	41.3767	34.2077	32.9507	0.00642867	Inflamed
IL17A	2.44904	24.9008	20.3767	30.7019	28.1231	0.0143236	Inflamed
FCER1G	2.4439	63.4122	59.1033	21.1273	26.8416	0.0145294	Inflamed
SH2D1B	2.44336	47.1374	42.1133	32.8352	31.3037	0.014551	Inflamed
MYC	2.234	61.9542	57.6933	26.0484	29.0364	0.0254832	Inflamed
GAGE1.GAGE12I.GAGE12F	2.20855	57.8244	54.38	22.9924	23.7431	0.027206	Inflamed
SDHA	2.12592	42.1908	38.6567	22.5538	25.3086	0.0335097	Inflamed
IL7	2.06445	19.6336	16.03	29.4196	26.5741	0.038975	Inflamed
CDKN3	2.01173	63.0076	59.3467	26.4496	27.7047	0.0442485	Inflamed
SAMHD1	1.98256	43.9237	40.2733	23.5818	28.0307	0.0474165	Inflamed
HMBS	1.97562	56.8473	52.85	28.8911	30.803	0.0481975	Inflamed
PRDM1	1.95779	34.6641	31	29.8274	28.4926	0.0502546	Inflamed
ID2	1.87381	60.1908	56.39	27.7054	30.8803	0.0609562	Inflamed
EFNA4	1.87149	19.9618	16.79	28.8019	25.8018	0.0612768	Inflamed
LAG3	1.78624	34.4122	30.9433	25.7566	29.565	0.0740603	Inflamed
NRP1	1.76685	24.084	20.9067	29.094	27.3771	0.0772536	Inflamed
SH2D1A	1.7181	55.8244	52.69	25.7016	27.774	0.0857787	Inflamed
TP63	1.64743	46.9466	44.0867	26.023	26.4284	0.0994689	Inflamed
IL2RA	1.63693	5.92366	4.21667	19.7227	15.8757	0.101646	Inflamed
BCL6	1.60388	39.9542	37.4267	21.6646	23.9912	0.10874	Inflamed
CCNB2	1.56016	48.5878	45.65	26.5565	28.6668	0.118723	Inflamed
CD48	1.55456	45.8931	42.9833	29.4015	28.496	0.120052	Inflamed
NT5E	1.48139	35.3817	32.7967	27.5912	26.5657	0.138502	Inflamed
S100A9	1.45233	61.0153	58.31	25.5208	28.3577	0.146409	Inflamed
CBLB	1.4112	45.3511	42.62	29.9488	29.4635	0.158185	Inflamed
KLRK1	1.34686	40.6947	37.7167	35.7762	33.661	0.178024	Inflamed
KIR2DL3	1.33052	1.75573	1.13333	7.76378	7.12149	0.183347	Inflamed
GZMB	1.28137	34.7863	32.0367	31.3943	32.6679	0.200063	Inflamed
ARG1	1.20033	32.687	30.16	32.8652	32.0507	0.230012	Inflamed
TLR3	0.96688	57	55.24	25.2559	27.712	0.333604	Inflamed
CXCL11	0.94678	43.4656	41.62	30.0717	29.6775	0.343751	Inflamed
KLF2	0.822	4.30534	3.52667	15.9761	14.4216	0.411077	Inflamed
TNFRSF9	0.6654	48.3206	47.06	26.3312	28.842	0.505795	Inflamed
ZAP70	0.571972	5.46565	4.89667	15.8458	15.1444	0.567341	Inflamed
CEACAM8	0.4905	48.4351	47.5833	26.2975	26.4373	0.62378	Inflamed
CIITA	0.485114	59.2901	58.3767	28.131	28.6649	0.627596	Inflamed
G6PD	0.437777	41.7252	40.8767	31.3303	29.508	0.661548	Inflamed
B3GAT1	0.403746	44.8244	43.9767	27.1699	31.9664	0.6864	Inflamed
CCL20	0.38429	37.8779	37.25	25.6214	24.8733	0.700763	Inflamed
BCL2L11	0.359602	48.8779	48.27	24.156	25.7342	0.719145	Inflamed
IFNG	0.285803	33.5267	32.9467	31.0115	30.8977	0.775029	Inflamed
MIF	0.265104	52.9771	52.4733	27.141	28.9295	0.79093	Inflamed
TNFRSF18	0.206399	61.916	61.5567	22.4415	26.5066	0.836479	Inflamed
IL18	0.0845244	5.53435	5.43333	17.7245	18.1947	0.93264	Inflamed
Evenness	0.0579558	0.701106	0.700252	0.190322	0.224352	0.953784	Inflamed
EBI3	0.05255	52.1527	52.0533	27.9354	28.7788	0.95809	Inflamed
ICAM1	0.0270326	22.3969	22.3433	28.6883	30.1934	0.978434	Inflamed
BRCA2	0.0193056	56.374	56.3367	28.1233	29.4764	0.984597	Inflamed
IL10RA	-0.0504934	49.4656	49.5667	29.3898	30.4573	0.959729	Inflamed
CLEC4C	-0.0949757	3.15267	3.23333	12.2434	12.9295	0.924334	Inflamed
CTLA4	-0.137981	42.8855	43.2233	36.9453	37.2748	0.890255	Inflamed
POU2AF1	-0.156375	58.313	58.61	27.7228	28.9167	0.875737	Inflamed
Normalized.MuB	-0.175302	5.27026	5.3377	5.77697	5.8563	0.860842	Inflamed
IL2	-0.214398	23.3435	23.7467	28.1305	28.6272	0.830236	Inflamed
ENTPD1	-0.340892	59.2748	59.8767	26.0458	26.8785	0.733185	Inflamed
MMP2	-0.525031	61.5344	62.4233	24.0636	25.7772	0.599561	Inflamed
NCR1	-0.691656	55.2672	56.6767	27.8142	31.0242	0.489153	Inflamed
IL1A	-0.758083	1.79389	2.41667	9.59939	12.5067	0.448401	Inflamed
AKT1	-0.786901	48.0076	49.45	25.1619	27.9051	0.43134	Inflamed
CD68	-0.838259	66.5878	67.8967	23.5203	23.7711	0.401885	Inflamed
TWIST1	-0.883945	34.1527	35.8967	28.8776	30.0364	0.376726	Inflamed
SRGN	-0.885032	55.6794	57.2867	26.4925	27.6477	0.376139	Inflamed
BAGE	-1.18093	28.0305	30.54	29.6612	32.3508	0.237631	Inflamed
CXCR2	-1.22549	43.4198	45.7133	26.6467	28.4915	0.220392	Inflamed
XAGE1B	-1.26782	31.0458	33.0067	21.5314	23.5461	0.204864	Inflamed
MAPK14	-1.31094	39.9618	42.8833	32.0906	33.9274	0.189878	Inflamed
RORC	-1.32057	57.3817	59.7433	27.024	27.2259	0.186645	Inflamed
BRCA1	-1.51622	49.1221	51.7667	24.8482	26.5529	0.129463	Inflamed
GAGE13	-1.52722	19.5649	22.7433	29.4958	31.684	0.126705	Inflamed
MELK	-1.53943	53.626	56.3867	26.2665	27.3016	0.123698	Inflamed
RB1	-1.63999	35.8397	38.5133	27.0303	24.8193	0.101007	Inflamed
CTSS	-1.64799	23.0916	26.67	30.1311	33.0569	0.0993553	Inflamed
PTPN7	-1.75477	50.1679	53.5833	28.5505	29.6312	0.0792994	Inflamed
PIK3CD	-1.76818	28.0534	32.1133	33.0665	34.9555	0.0770301	Inflamed
KRT7	-1.78279	50.7176	54.0367	28.641	28.3432	0.0746199	Inflamed
MAPK1	-2.00715	15.7939	19.7733	25.9644	30.1835	0.0447333	Inflamed
MMP9	-2.25353	60.9771	64.66	25.1343	24.8802	0.0242255	Inflamed
GAGE10	-2.33455	54.8244	58.7667	25.3686	25.708	0.0195669	Inflamed
EGR2	-2.70285	32.6489	37.45	23.1437	27.0427	0.00687468	Inflamed
MAGEA12	-2.82155	30.4885	36.6133	30.8529	33.0469	0.00477919	Inflamed
CD276	-3.12844	51.5954	57.45	28.7343	28.4902	0.00175739	Inflamed
VCAM1	-3.18956	54.9847	60.9133	28.9234	28.2976	0.00142489	Inflamed
PTPN6	-3.50226	25.7405	32.4733	24.28	29.2671	0.000461322	Inflamed
ICOS	-3.61904	49	55.5667	26.6853	27.6235	0.000295694	Inflamed
KIR2DL2	-3.70289	45.7405	52.5933	26.6778	28.1747	0.000213155	Inflamed
BUB1	-3.89261	48.771	56.2067	28.0671	29.0809	9.91719e-05	Inflamed
TYROBP	-4.07031	59.2061	66.1933	25.0046	26.1339	4.69499e-05	Inflamed
MAGEA4	-4.27264	26.5573	35.9367	27.9605	33.42	1.9317e-05	Inflamed
OAS2	-4.32298	33.6031	42.23	27.7779	30.381	1.53935e-05	Inflamed
MAGEA1	-4.58477	43.8015	53.0433	29.6265	30.6879	4.5449e-06	Inflamed
TRIM29	-4.86413	45.0229	53.7767	26.023	27.3979	1.14962e-06	Inflamed
FOXP3	-5.21512	46.145	55.5467	26.3355	27.4452	1.83702e-07	Inflamed
MLANA	-5.39908	39.9924	49.8467	25.7381	27.7865	6.69835e-08	Inflamed
BUB1	5.38077	71.0864	56.2067	26.1724	29.0809	7.41686e-08	Borderline
FOXP3	5.2353	69.2099	55.5467	22.7454	27.4452	1.64715e-07	Borderline
MAGEA1	4.86305	67.2346	53.0433	26.838	30.6879	1.1559e-06	Borderline
MMP9	4.77221	75.9506	64.66	20.6947	24.8802	1.82212e-06	Borderline
TRIM29	4.42157	65.2963	53.7767	24.2693	27.3979	9.79852e-06	Borderline
MLANA	3.94544	60.2716	49.8467	25.483	27.7865	7.9653e-05	Borderline
KIR2DL2	3.81514	62.8148	52.5933	26.6894	28.1747	0.000136106	Borderline
CIITA	3.7841	68.6914	58.3767	23.8082	28.6649	0.000154267	Borderline
MYC	3.41084	67.1111	57.6933	28.3379	29.0364	0.000647624	Borderline
SSX2	3.30743	63.9383	53.8833	28.5295	31.9701	0.000941555	Borderline
VCAM1	3.23921	69.6296	60.9133	25.0926	28.2976	0.00119862	Borderline
ICAM1	3.22575	31.6049	22.3433	32.6805	30.1934	0.00125642	Borderline
PTPN6	3.17467	41.3086	32.4733	34.8767	29.2671	0.00150008	Borderline
TNFRSF18	2.85018	68.7407	61.5567	24.5873	26.5066	0.00436941	Borderline
NCF1	2.84594	64.8148	56.24	27.5435	31.6851	0.00442799	Borderline
OAS2	2.8049	50.3333	42.23	30.0966	30.381	0.00503316	Borderline
vgene_shannon_diversity	2.72352	3.96555	3.61336	0.833011	1.35989	0.00645906	Borderline
PIK3CD	2.52864	40.5185	32.1133	34.2446	34.9555	0.0114504	Borderline
MAGEA4	2.47898	43.8148	35.9367	34.1406	33.42	0.0131758	Borderline
MIF	2.38148	59.0247	52.4733	28.5302	28.9295	0.0172434	Borderline
Reads	2.35261	556039	435680	601046	538007	0.0186424	Borderline
KRT7	2.33624	60.3333	54.0367	26.091	28.3432	0.0194785	Borderline
CDKN3	2.31927	65.4568	59.3467	24.4222	27.7047	0.0203803	Borderline
CCNB2	2.24338	51.7654	45.65	30.1204	28.6668	0.0248721	Borderline
MELK	2.09083	61.8148	56.3867	28.438	27.3016	0.0365429	Borderline
Evenness	1.97795	0.74245	0.700252	0.147732	0.224352	0.0479338	Borderline
POU2AF1	1.91079	63.8642	58.61	30.0923	28.9167	0.0560315	Borderline
TYROBP	1.83482	70.7531	66.1933	25.9218	26.1339	0.0665329	Borderline
MMP2	1.81674	66.8765	62.4233	25.4614	25.7772	0.0692565	Borderline
X_normalized_vgene_shannon_diversity	1.75651	1.3987	1.31269	0.448459	0.514943	0.0790012	Borderline
BRCA2	1.73419	61.1975	56.3367	31.5174	29.4764	0.0828852	Borderline
Shannon_diversity	1.70859	7.36533	6.82428	2.98622	3.33005	0.0875267	Borderline
ABCF1	1.70353	51.963	46.7467	31.8207	32.201	0.0884693	Borderline
HMBS	1.6992	57.8272	52.85	30.5156	30.803	0.0892818	Borderline
CEACAM1	1.67518	56.3827	51.3167	34.4912	31.8027	0.0938986	Borderline
BRCA1	1.55924	55.7037	51.7667	26.0969	26.5529	0.11894	Borderline
Normalized.MuB	1.52997	6.18972	5.3377	7.31341	5.8563	0.126025	Borderline
IL1A	1.4559	4.14815	2.41667	17.6776	12.5067	0.145419	Borderline
MKI67	1.44648	58.321	54.1133	26.053	30.5903	0.148043	Borderline
POLR2A	1.42491	53.9506	50.1233	31.1365	28.2461	0.154182	Borderline
CD276	1.42428	61.3086	57.45	25.8961	28.4902	0.154366	Borderline
CD68	1.38381	71.0247	67.8967	22.587	23.7711	0.166416	Borderline
GZMB	1.25199	35.9259	32.0367	34.6773	32.6679	0.210572	Borderline
EGR2	1.25087	40.6667	37.45	29.9502	27.0427	0.210982	Borderline
LAPTM5	1.25003	53.5556	49.72	32.5918	32.2674	0.211289	Borderline
CCL17	1.1738	49.6667	46.3367	26.2354	29.8337	0.240476	Borderline
FAS	1.1619	53.9383	50.53	28.9343	30.8477	0.245278	Borderline
IRS1	1.13565	72.0247	69.39	20.4154	24.3974	0.256105	Borderline
IFIT3	1.06596	56.6914	53.7433	31.0542	29.0834	0.286441	Borderline
ITGAM	0.891715	58.7407	56.25	27.8358	29.3737	0.372546	Borderline
IFI44L	0.863797	53.3086	50.6367	34.7039	32.5294	0.387699	Borderline
MAGEC2	0.832938	35.642	32.9667	34.8036	33.7767	0.40488	Borderline
AKT1	0.812096	51.6049	49.45	30.0398	27.9051	0.416736	Borderline
GAGE13	0.708026	24.8765	22.7433	33.5163	31.684	0.478929	Borderline
RPS6	0.700807	61.0494	59.1233	25.0421	28.9018	0.483424	Borderline
LRP1	0.637672	52.1111	50.2233	25.8815	31.1322	0.523687	Borderline
KLF2	0.579213	4.32099	3.52667	17.0213	14.4216	0.562445	Borderline
RB1	0.556679	39.8272	38.5133	21.7918	24.8193	0.577746	Borderline
PTPN7	0.555353	55.1481	53.5833	30.3299	29.6312	0.578653	Borderline
G6PD	0.545529	42.4074	40.8767	24.9101	29.508	0.58539	Borderline
FOXO1	0.490609	53.7654	52.4067	27.5409	29.1249	0.623703	Borderline
GAGE10	0.489359	59.963	58.7667	25.2506	25.708	0.624588	Borderline
RORC	0.466319	60.9506	59.7433	26.991	27.2259	0.640987	Borderline
CEACAM8	0.455479	48.7284	47.5833	26.2932	26.4373	0.648765	Borderline
PTK7	0.388687	42.2963	41.25	28.1089	28.3081	0.697508	Borderline
CTSS	0.352408	27.7778	26.67	32.9556	33.0569	0.724532	Borderline
ICOS	0.315366	56.3951	55.5667	26.1627	27.6235	0.752484	Borderline
CCL20	0.275334	37.9012	37.25	22.6305	24.8733	0.783059	Borderline
MAGEA12	0.205546	37.2593	36.6133	32.4295	33.0469	0.837146	Borderline
CXCL1	0.199159	36.8395	36.3933	23.6911	23.5591	0.842138	Borderline
CCL18	0.177701	48.8025	48.31	27.3001	29.1437	0.858958	Borderline
CD48	0.129164	43.3333	42.9833	28.0476	28.496	0.897228	Borderline
TIGIT	0.121982	49.7654	49.44	29.6083	28.0558	0.902914	Borderline
CXCR2	0.114921	46.0247	45.7133	27.0983	28.4915	0.908507	Borderline
IL18	0.084913	5.58025	5.43333	20.8622	18.1947	0.932331	Borderline
IL10RA	0.0515781	49.716	49.5667	30.6643	30.4573	0.958865	Borderline
TAGAP	0.0355503	58.3827	58.28	26.1102	30.3845	0.971641	Borderline
BCL2	-0.0354889	54.5556	54.6433	25.2885	26.0104	0.97169	Borderline
SH2D1B	-0.0380731	42	42.1133	28.7247	31.3037	0.969629	Borderline
EOMES	-0.0646419	56.716	56.9033	29.991	30.4679	0.948459	Borderline
LILRB1	-0.066965	23.3333	23.4933	23.5838	25.1263	0.94661	Borderline
TLR8	-0.0745765	42.4074	42.5967	26.1032	26.6877	0.940552	Borderline
ID2	-0.09077	56.1235	56.39	30.8518	30.8803	0.927675	Borderline
IFIT2	-0.11814	36.4691	36.8433	28.3815	33.3088	0.905957	Borderline
IKZF1	-0.179111	50.6173	51.12	29.9389	29.516	0.857851	Borderline
IL2RA	-0.208944	3.90123	4.21667	14.7327	15.8757	0.834492	Borderline
KIR2DL3	-0.215121	0.987654	1.13333	8.83385	7.12149	0.829673	Borderline
ITGB7	-0.247736	43.2099	43.9167	28.5902	30.0025	0.804339	Borderline
MPO	-0.303037	51.6543	52.4367	24.7407	27.1493	0.761862	Borderline
PDCD1LG2	-0.345715	48.679	49.71	32.045	31.3611	0.729557	Borderline
XAGE1B	-0.38343	32.1481	33.0067	24.1753	23.5461	0.701401	Borderline
KLRK1	-0.40903	36.4074	37.7167	30.7153	33.661	0.682518	Borderline
PVR	-0.432242	40.4444	41.7567	29.4912	31.9254	0.665565	Borderline
BCL2L11	-0.433213	47.2099	48.27	28.473	25.7342	0.66486	Borderline
TCF7	-0.465299	41.0617	42.36	29.2057	29.342	0.641717	Borderline
DDX58	-0.466656	31.0247	32.5833	29.9027	35.1241	0.640746	Borderline
CD47	-0.492216	40.6296	42.0233	25.0552	29.7763	0.622567	Borderline
TBP	-0.566058	53.716	55.42	27.0113	31.6557	0.571354	Borderline
PMEL	-0.590713	45.4321	47.0533	26.5994	28.8619	0.554713	Borderline
SH2D1A	-0.597819	51.1111	52.69	29.5668	27.774	0.549961	Borderline
ITK	-0.607648	23.1975	25.1167	26.068	33.2131	0.543421	Borderline
ALOX15B	-0.623133	40.8025	42.62	23.9219	30.673	0.533197	Borderline
HLA.C	-0.638183	45.716	47.7633	32.7781	33.7356	0.523355	Borderline
ISG20	-0.640073	38.6543	40.4	25.2622	28.6808	0.522125	Borderline
IFIT1	-0.671271	46.8765	48.7367	29.2644	29.1407	0.502048	Borderline
PDCD1	-0.690959	52.284	54.3967	30.6083	32.1547	0.489591	Borderline
BCL6	-0.701116	35.8272	37.4267	24.8665	23.9912	0.483231	Borderline
MRC1	-0.705303	42.1975	44.21	26.4068	30.0061	0.480622	Borderline
DMBT1	-0.712227	47.963	49.9467	29.9157	29.2897	0.476324	Borderline
TNFRSF9	-0.71959	45.0864	47.06	30.2199	28.842	0.471778	Borderline
CX3CL1	-0.735849	50.9877	53.3567	28.616	33.8559	0.461822	Borderline
MAPK14	-0.744477	40.4815	42.8833	33.2967	33.9274	0.456588	Borderline
TOP2A	-0.774578	50.8148	53.1967	27.625	32.3375	0.438589	Borderline
IFIH1	-0.77942	51.2469	53.57	30.8731	31.3437	0.435732	Borderline
IFITM2	-0.805731	53.5432	56.02	30.9073	32.3262	0.420398	Borderline
NCR1	-0.823603	54.2469	56.6767	32.9491	31.0242	0.410165	Borderline
IL22	-0.829242	17.8765	20.24	27.9755	29.9725	0.406968	Borderline
CLEC4C	-0.832422	2.20988	3.23333	9.52672	12.9295	0.405171	Borderline
ZAP70	-0.896965	3.60494	4.89667	13.495	15.1444	0.369738	Borderline
CXCL8	-0.898507	48.7037	51.4667	27.3588	32.3377	0.368915	Borderline
ENTPD1	-0.903297	57.5679	59.8767	28.0718	26.8785	0.366368	Borderline
HIF1A	-0.918179	44.0617	46.8067	32.1099	31.4384	0.358525	Borderline
KLRD1	-0.933529	31.7284	34.2767	26.8282	28.7061	0.350547	Borderline
CA4	-0.936084	40.7531	43.7633	27.0133	33.8177	0.34923	Borderline
IFITM1	-0.952146	54.0494	56.8067	30.5678	30.4533	0.341023	Borderline
MAGEA10	-1.01582	37.8519	41.1233	30.5247	33.8674	0.309713	Borderline
CXCR6	-1.01659	38.0617	41.1467	26.8445	31.9123	0.309349	Borderline
IL7	-1.03295	13.4198	16.03	21.8987	26.5741	0.301627	Borderline
CXCR4	-1.05666	36.7778	40.0367	29.9423	32.4331	0.290665	Borderline
ISG15	-1.06145	45.2099	48.3533	30.4277	31.1431	0.288484	Borderline
S100A9	-1.06724	55.4321	58.31	29.1323	28.3577	0.285865	Borderline
CBLB	-1.08936	39.5679	42.62	26.1892	29.4635	0.275996	Borderline
MAPK1	-1.11249	16.5802	19.7733	27.6726	30.1835	0.265926	Borderline
IL2RB	-1.12354	35.9383	39.49	27.4543	33.2436	0.261209	Borderline
CD28	-1.13582	55.963	58.9667	25.833	27.8101	0.25603	Borderline
SDHA	-1.1398	35.9136	38.6567	25.6511	25.3086	0.254371	Borderline
NT5E	-1.14128	29.9136	32.7967	25.7563	26.5657	0.253753	Borderline
BAGE	-1.14271	27.0247	30.54	31.822	32.3508	0.253161	Borderline
FUT4	-1.14786	49.4198	52.51	27.5107	28.3113	0.251026	Borderline
TFRC	-1.15806	50.1111	53.2533	28.0353	28.534	0.24684	Borderline
B3GAT1	-1.18232	40.3827	43.9767	34.173	31.9664	0.237079	Borderline
PRDM1	-1.19382	27.7654	31	28.2888	28.4926	0.232546	Borderline
TWIST1	-1.1957	32.4815	35.8967	31.4058	30.0364	0.231814	Borderline
HLA.B	-1.21175	35.2716	38.1933	22.1989	25.3562	0.225609	Borderline
CCR2	-1.22955	29.6914	33.66	26.752	33.9432	0.218866	Borderline
ITGA1	-1.25305	47.3333	51.01	32.0382	30.8562	0.210188	Borderline
STAT4	-1.30823	54.5679	58.5967	30.7117	32.385	0.190795	Borderline
ARG1	-1.33658	26.0864	30.16	30.0433	32.0507	0.18136	Borderline
MS4A1	-1.34637	34.4691	38.5833	31.1361	32.135	0.178184	Borderline
KLRG1	-1.36387	43.4568	47.6233	24.3985	32.1262	0.172609	Borderline
LAG3	-1.37628	27.0741	30.9433	29.3408	29.565	0.168735	Borderline
IFNG	-1.39368	28.8519	32.9467	30.2088	30.8977	0.163414	Borderline
CD8A	-1.39467	58.5309	62.0067	25.8868	26.2084	0.163116	Borderline
MADCAM1	-1.41073	52.2099	56.1433	30.7293	29.3216	0.158325	Borderline
TBX21	-1.41155	38.8395	43.3033	24.9149	33.2557	0.158082	Borderline
CXCR3	-1.42373	48.963	53.22	24.1331	31.4438	0.154524	Borderline
KLRF1	-1.42637	50.8889	55.1533	29.8047	31.4404	0.153763	Borderline
IL2	-1.43529	19.8395	23.7467	27.0803	28.6272	0.151205	Borderline
FASLG	-1.43851	47.2222	51.58	23.0945	31.8573	0.150291	Borderline
CCL22	-1.4411	33.4938	37.5333	26.6301	29.4774	0.149555	Borderline
CXCL13	-1.44224	51.321	55.6367	27.216	31.4678	0.149234	Borderline
CCR7	-1.47413	41.2963	46.0233	28.8656	33.7217	0.140447	Borderline
SAMHD1	-1.51984	36.2222	40.2733	29.5589	28.0307	0.128552	Borderline
EBI3	-1.52174	47.8889	52.0533	28.2161	28.7788	0.128074	Borderline
MX1	-1.54642	35.2469	40.3933	29.8116	34.9972	0.122003	Borderline
TNFSF18	-1.55309	52.0864	56.5533	24.816	30.2459	0.120401	Borderline
SNAI2	-1.5604	30.8642	35.65	26.5478	32.2534	0.118666	Borderline
Clones	-1.61101	3318.46	4398.67	3400.6	7051.25	0.107178	Borderline
NCAM1	-1.62632	46.6543	51.61	27.2601	32.0445	0.103882	Borderline
CXCL9	-1.63878	46.3951	51.1867	23.8859	30.7479	0.101258	Borderline
TP63	-1.66052	39.9136	44.0867	25.059	26.4284	0.0968108	Borderline
CXCL11	-1.6677	36.9136	41.62	25.8887	29.6775	0.0953745	Borderline
ZEB1	-1.67176	42.0864	47.17	26.695	31.978	0.0945716	Borderline
IL12A	-1.68231	45.963	50.85	28.3429	30.549	0.0925097	Borderline
CD226	-1.68261	47.0494	51.8533	23.7814	30.0242	0.0924507	Borderline
HLA.DMA	-1.6884	49.963	54.59	27.579	28.8192	0.0913336	Borderline
HLA.G	-1.70166	45.642	50.5067	26.5383	30.0634	0.0888191	Borderline
GAGE1.GAGE12I.GAGE12F	-1.70483	50.5309	54.38	23.5902	23.7431	0.0882258	Borderline
GZMK	-1.71049	44.8025	50.4433	30.6003	34.6802	0.0871753	Borderline
CD80	-1.72292	48.5802	53.64	30.0747	30.8831	0.0849031	Borderline
FCGR3A	-1.72781	48.3951	53.1867	22.1831	29.1635	0.0840217	Borderline
KLRB1	-1.74075	16.4074	21.4267	25.0105	30.3221	0.0817277	Borderline
STAT5A	-1.74828	38.1235	42.7633	27.8348	27.9095	0.080416	Borderline
CD1C	-1.7533	40.1975	45.5033	27.2752	31.8236	0.0795497	Borderline
BTLA	-1.7947	41.8025	47.4733	26.4278	33.2286	0.072701	Borderline
GAGE2C.GAGE2A.GAGE2E	-1.82038	25.5679	30.66	27.7813	29.4165	0.0687014	Borderline
CD163	-1.82525	40.963	46.48	25.7056	31.7863	0.0679637	Borderline
FOXM1	-1.83085	34.0741	39.09	28.4305	28.8107	0.0671224	Borderline
IGF1R	-1.88543	24.9136	30.12	27.3709	29.0393	0.0593723	Borderline
IDO1	-1.88579	39.1975	44.2433	26.7976	28.1379	0.0593229	Borderline
IFI6	-1.90689	39.8395	45.35	29.5503	30.3893	0.0565344	Borderline
HLA.DQB2	-1.90921	37.6667	43.3267	25.9101	31.1758	0.0562347	Borderline
TLR7	-1.91486	46.8395	53	24.6313	33.8325	0.0555103	Borderline
LAMP1	-1.93897	15.2963	19.09	18.7119	20.5754	0.0525054	Borderline
MAGEA3	-1.93937	34.3457	40.5367	29.0819	33.5704	0.0524566	Borderline
TLR3	-1.98379	50.0123	55.24	31.255	27.712	0.0472797	Borderline
KREMEN1	-1.99615	48.1111	53.57	24.0283	28.7585	0.0459172	Borderline
GBP1	-1.99913	35.0123	41.4133	30.5531	33.6714	0.0455938	Borderline
SRGN	-2.02024	51.9753	57.2867	29.9324	27.6477	0.043359	Borderline
IRF4	-2.02257	40.0617	45.7567	23.3076	29.6102	0.0431174	Borderline
LST1	-2.02316	19.3827	23.5033	17.0414	21.4184	0.0430566	Borderline
IKZF4	-2.04487	29.642	34.82	25.5122	26.6289	0.0408675	Borderline
JAML	-2.10369	42.9877	49.1733	21.9761	30.9216	0.0354054	Borderline
CD44	-2.10425	33.8272	40.3567	27.9637	32.6316	0.0353565	Borderline
CCR6	-2.11311	32.0988	38.5233	26.9607	31.9726	0.0345916	Borderline
IL17A	-2.149	14.6296	20.3767	23.6505	28.1231	0.0316342	Borderline
SNAI1	-2.15196	43.0617	49.5733	24.3246	31.8207	0.0314005	Borderline
MAD2L1	-2.15891	38.2346	44.6467	21.4282	31.2336	0.0308571	Borderline
PSMB9	-2.16118	34.6049	41.3767	29.191	32.9507	0.0306814	Borderline
HLA.DRA	-2.16502	29.4444	35.8467	29.1928	31.0974	0.030386	Borderline
CD6	-2.16896	34.9383	41.2267	30.7905	30.489	0.0300855	Borderline
BATF	-2.16922	42.1852	48.0733	25.3811	28.5451	0.030066	Borderline
IFI27	-2.17421	40.5802	47.1	29.3888	31.5345	0.0296893	Borderline
NKG7	-2.17536	47.0617	53.4067	26.9867	30.6727	0.029603	Borderline
CDK1	-2.17872	46.9383	53.8267	24.0392	33.2485	0.0293523	Borderline
ITGAE	-2.18229	43.7284	50.3167	28.9239	31.7479	0.0290882	Borderline
LCK	-2.18892	40.9383	47.5133	32.2928	31.5882	0.0286024	Borderline
IFNA17	-2.20439	47.7037	54.0433	32.1772	30.2435	0.027497	Borderline
CD70	-2.21551	42.716	49.55	26.0499	32.4381	0.0267253	Borderline
GADD45GIP1	-2.21597	35.2963	41.5867	26.6715	29.8517	0.0266937	Borderline
TNFSF9	-2.22081	30.9383	37.6233	30.2371	31.6556	0.0263638	Borderline
HLA.DMB	-2.24949	47.8025	54.13	26.8781	29.5805	0.0244811	Borderline
CD274	-2.25698	39.963	46.5867	24.2438	30.8624	0.0240096	Borderline
CD2	-2.26729	43.9259	50.75	20.9984	31.6514	0.0233728	Borderline
IGSF6	-2.29166	21.7284	29.0733	25.6053	33.7049	0.021925	Borderline
CCL5	-2.29194	43.9259	51.0933	23.1659	32.8863	0.0219093	Borderline
HLA.F	-2.29918	42.0988	48.8633	24.5697	30.9402	0.0214949	Borderline
HLA.A	-2.32591	36.4444	43.2833	25.9648	30.9207	0.0200235	Borderline
TNFSF10	-2.34249	38.6914	44.8833	20.1921	27.7977	0.0191557	Borderline
CTLA4	-2.34787	34.9012	43.2233	37.6608	37.2748	0.0188814	Borderline
HLA.E	-2.36016	47.5062	54.1733	25.7102	29.7067	0.0182669	Borderline
ICOSLG	-2.36995	54.284	60.3833	27.1613	27.0647	0.0177905	Borderline
BST2	-2.37613	52.321	59.1533	31.8848	30.2382	0.0174954	Borderline
CD19	-2.37956	34.7407	42.3467	29.0809	33.6133	0.0173332	Borderline
EFNA4	-2.39507	10.9136	16.79	19.6815	25.8018	0.016617	Borderline
CCL21	-2.41034	38.9506	46.2533	31.1994	31.8612	0.0159376	Borderline
GPR18	-2.41042	45.4691	53.1833	29.5719	33.6554	0.0159342	Borderline
CD83	-2.41288	45.8395	53.5067	23.9539	33.416	0.015827	Borderline
TAP1	-2.41854	33.5679	39.2633	21.5246	24.7645	0.015583	Borderline
IL7R	-2.44191	39.5926	45.9433	26.7355	27.3496	0.0146098	Borderline
CD4	-2.44396	40.8395	48.4433	22.4617	32.7186	0.0145272	Borderline
SLAMF8	-2.48301	38.2963	44.6033	24.837	26.7118	0.0130277	Borderline
IL6	-2.48473	41.6667	48.2433	24.9582	27.8345	0.012965	Borderline
OAS1	-2.48832	45.8395	52.9333	31.1347	29.9799	0.0128348	Borderline
KRT5	-2.50436	41.8519	49.16	24.1406	30.6879	0.0122674	Borderline
CXCL10	-2.52261	8.83951	14.7033	20.1399	24.4448	0.0116487	Borderline
VTCN1	-2.52958	34.7407	41.56	25.4489	28.3495	0.01142	Borderline
MTOR	-2.54741	41.8025	48.43	21.4133	27.3596	0.0108526	Borderline
ZBTB46	-2.55454	36.2963	43.5933	29.1846	30.0393	0.0106329	Borderline
PTPN11	-2.56236	35.1235	42.2767	25.6714	29.3573	0.0103963	Borderline
HERC6	-2.56925	42.7531	50.64	21.1249	32.2817	0.0101919	Borderline
HLA.DQA1	-2.57056	43.3457	51.1967	20.6482	32.1183	0.0101534	Borderline
IL23A	-2.58824	22.2716	30.2967	25.9957	32.6062	0.00964675	Borderline
LILRB2	-2.61007	34.3951	42.55	29.1139	32.8568	0.00905242	Borderline
M6PR	-2.64214	38.9753	47.3467	25.962	33.3193	0.00823828	Borderline
FYB	-2.6477	40.3086	48.11	24.194	30.9854	0.00810418	Borderline
S100A8	-2.65388	22.4568	28.2233	18.5293	22.8502	0.00795728	Borderline
IL3RA	-2.66981	40.3086	48.54	22.3859	32.4225	0.00758942	Borderline
PTPRCAP	-2.67044	27.3333	35.6367	24.3539	32.6983	0.0075751	Borderline
SKAP2	-2.67561	30.6296	38.7	26.3553	31.7196	0.00745939	Borderline
HLA.DQA2	-2.68279	32.9259	40.3967	20.7803	29.2842	0.00730118	Borderline
CD209	-2.68389	46.9506	53.9933	22.2865	27.595	0.00727705	Borderline
HLA.DPB1	-2.68573	36.7778	45.0867	24.9246	32.534	0.00723721	Borderline
IL15	-2.69757	28.0123	37.21	28.5352	35.8559	0.0069848	Borderline
GATA3	-2.70631	26.5556	35.51	29.0823	34.795	0.00680346	Borderline
IRF1	-2.72028	32.7778	40.1833	25.286	28.6286	0.00652266	Borderline
CD22	-2.73491	42.3333	49.6733	22.8565	28.2234	0.00623975	Borderline
HAVCR2	-2.74391	41.2099	49.92	26.1952	33.3818	0.00607118	Borderline
LAMP3	-2.75163	47.2963	56.0633	30.0372	33.5057	0.00592995	Borderline
FCRLA	-2.7519	43.1852	50.38	21.0714	27.4943	0.00592499	Borderline
CCR1	-2.75199	46.2593	53.6467	24.723	28.2293	0.00592336	Borderline
CD79B	-2.76075	38.0617	46.5367	25.0611	32.2824	0.00576696	Borderline
CD3G	-2.76454	42.4444	50.97	22.5235	32.4307	0.00570034	Borderline
ITGAX	-2.78517	41.7407	50.1467	21.9746	31.7388	0.00535004	Borderline
TLR9	-2.78518	41.2963	48.9167	22.3543	28.7726	0.00534984	Borderline
CYBB	-2.78754	30.8025	39.9533	28.7803	34.5221	0.00531105	Borderline
KIAA0101	-2.79027	42.963	51.3167	25.3058	31.4839	0.00526638	Borderline
FCGR2B	-2.79647	47.3457	55.19	23.575	29.4986	0.00516643	Borderline
CCR5	-2.81174	41.9506	50.4133	22.9777	31.6513	0.00492747	Borderline
IL4	-2.81199	41.6543	50.22	22.1193	32.0335	0.00492363	Borderline
CD63	-2.81414	36.6667	45.26	24.9419	32.1124	0.00489086	Borderline
CCL2	-2.82445	36.2346	43.5167	24.1683	27.113	0.00473612	Borderline
JCHAIN	-2.82842	35.1481	44.21	26.6843	33.6921	0.00467777	Borderline
SIT1	-2.83854	41.5679	50.63	24.6451	33.573	0.00453208	Borderline
GRAP2	-2.86146	38.679	46.9267	26.6967	30.3109	0.00421689	Borderline
C1QB	-2.88363	41.7407	49.41	20.6928	27.9686	0.00393125	Borderline
CD33	-2.88528	41.5432	50.4933	22.4956	32.621	0.00391068	Borderline
SLAMF7	-2.90568	39.0864	48.3367	25.1299	33.4782	0.0036646	Borderline
PYGL	-2.90912	25.4198	34.75	28.9196	33.7277	0.00362446	Borderline
PTEN	-2.91865	37.9753	47.1067	24.9656	32.901	0.00351548	Borderline
IL21	-2.92428	34.4321	42.6367	27.1311	29.5048	0.0034525	Borderline
ADGRE5	-2.93587	47.5802	55.85	21.7567	29.6219	0.00332617	Borderline
CD74	-2.93641	27	34.6767	23.4905	27.4924	0.0033204	Borderline
CORO1A	-2.96139	29.7284	38.1933	25.8486	30.0597	0.00306252	Borderline
TNF	-2.96245	37.0494	45.6667	24.1844	30.5897	0.00305199	Borderline
EGFR	-2.97285	18.7901	27.8033	23.0553	31.8833	0.00295053	Borderline
VEGFA	-3.00434	43.0247	51.3467	24.6616	29.1295	0.00266154	Borderline
IL10	-3.00757	35.3704	44.7867	19.8907	32.9246	0.00263344	Borderline
CX3CR1	-3.00984	39.679	48.89	21.772	32.1825	0.00261388	Borderline
PGF	-3.01928	51.8395	59.9833	26.0434	28.3649	0.0025338	Borderline
GZMA	-3.04602	43.7778	51.9767	26.6379	28.306	0.00231893	Borderline
CCL3	-3.05252	41.3704	50.0133	25.8874	29.7756	0.00226931	Borderline
CD3D	-3.09119	40.8025	50.6933	26.601	33.6485	0.00199359	Borderline
NFKBIA	-3.1059	27.9753	35.45	22.5301	25.3082	0.00189702	Borderline
CCL4	-3.11197	43.358	52.8067	24.8955	31.9293	0.00185843	Borderline
CD53	-3.11368	39.1728	47.6	24.1174	28.4619	0.00184773	Borderline
FCGR1A	-3.11441	34.716	44.8133	25.5687	34.0946	0.00184314	Borderline
CD247	-3.12074	38.1852	47.6267	23.9181	31.8155	0.00180399	Borderline
CD3E	-3.12419	41.716	51.34	24.4441	32.3945	0.00178293	Borderline
NOTCH3	-3.13025	43.0741	52.76	24.7215	32.5401	0.00174659	Borderline
IL13	-3.14473	31.7778	40.9767	24.7107	30.7615	0.00166238	Borderline
GUSB	-3.14951	34.5926	44.17	24.1476	31.9788	0.00163547	Borderline
GZMH	-3.14967	39.3333	49.08	21.8197	32.5422	0.00163453	Borderline
HGF	-3.17091	42.0864	51.1267	24.6257	29.9814	0.0015196	Borderline
TDO2	-3.17221	39.0864	48.7767	21.7035	32.1239	0.00151282	Borderline
TNFSF4	-3.18171	13.9383	22.06	21.2053	26.8438	0.00146409	Borderline
IL2RG	-3.19814	39.0247	48.32	24.2808	30.5649	0.00138317	Borderline
CD86	-3.19898	36.9012	46.1433	20.534	30.3819	0.00137916	Borderline
TGFB1	-3.2074	50.9012	59.3233	26.1466	27.6136	0.00133941	Borderline
STAT1	-3.20841	38.3704	47.8067	23.3066	30.9291	0.0013347	Borderline
CD40LG	-3.22264	27.4938	36.85	23.1864	30.5311	0.00127015	Borderline
NFATC1	-3.23324	36.2222	45.9433	29.7583	31.6179	0.00122393	Borderline
IRF9	-3.25253	36.5802	46.8667	25.2077	33.2582	0.00114382	Borderline
CDKN2A	-3.26354	41.4568	51.8233	25.6895	33.4042	0.00110029	Borderline
CCR4	-3.26497	28.321	38.2233	26.5483	31.8944	0.00109475	Borderline
CD8B	-3.26617	42.321	51.7533	22.4454	30.3695	0.00109014	Borderline
CD79A	-3.26748	42.1975	51.6167	21.1458	30.3147	0.00108508	Borderline
CD52	-3.28199	40.9877	50.1533	21.7542	29.3686	0.00103078	Borderline
EIF2AK2	-3.31235	43.4074	52.3867	26.9576	28.5076	0.000925169	Borderline
CSF2RB	-3.31349	29.9383	40.21	26.3286	32.5997	0.00092138	Borderline
HLA.DOB	-3.32371	26.8148	35.7333	25.9872	28.218	0.0008883	Borderline
SELL	-3.32693	42.0247	51.91	23.1746	31.2466	0.00087808	Borderline
IDO2	-3.33555	30.4568	39.83	25.056	29.5513	0.000851311	Borderline
PIK3CA	-3.34857	30.8889	41.1033	26.6115	32.0783	0.000812305	Borderline
STAT3	-3.35377	18.6173	28.6367	24.4094	31.4169	0.000797192	Borderline
CD244	-3.36424	35.0247	45.8667	23.7372	33.8904	0.000767543	Borderline
TARP	-3.36844	40.8025	50.9867	21.886	31.7947	0.000755949	Borderline
LRG1	-3.37001	39.8148	49.2367	24.5196	29.4009	0.00075165	Borderline
PTGS2	-3.40313	41.8519	51.7533	23.0014	30.5969	0.000666191	Borderline
TUBB	-3.4168	15.1235	24.0967	19.438	27.6175	0.000633624	Borderline
TNFRSF4	-3.41733	44.4074	56.17	37.4805	36.197	0.000632388	Borderline
PECAM1	-3.42102	37.8889	48.44	23.5262	32.4338	0.000623859	Borderline
LYZ	-3.43356	37.716	47.2767	23.0556	29.2817	0.000595702	Borderline
NTN3	-3.44269	31.8519	40.4267	24.9697	26.1928	0.000575953	Borderline
IFNB1	-3.44712	37.9259	47.52	28.8028	29.2687	0.000566607	Borderline
HLA.DRB1	-3.44948	22.9012	33.05	25.647	30.9396	0.000561659	Borderline
CD69	-3.4724	42.7901	52.06	24.5053	28.0738	0.000515834	Borderline
TNFSF14	-3.482	24.2593	31.8433	19.0047	22.905	0.000497689	Borderline
ADORA2A	-3.48329	32.7037	42.4133	26.3023	29.3136	0.0004953	Borderline
CSF1R	-3.48955	36.0988	46.64	22.4195	31.7671	0.000483832	Borderline
HLA.F.AS1	-3.49594	43.1481	53.94	27.6848	32.4629	0.000472394	Borderline
LCN2	-3.51261	39.9259	49.9	20.9596	29.8606	0.00044373	Borderline
TNFSF13B	-3.54043	41.2963	52.1767	22.9849	32.318	0.000399482	Borderline
HLA.DOA	-3.54177	37.642	48.4967	22.5111	32.2294	0.000397446	Borderline
ITGB2	-3.56856	38.8272	48.6733	21.4158	29.0155	0.000358946	Borderline
LEXM	-3.58343	24.8395	35.6167	27.7482	31.6273	0.000339112	Borderline
CD38	-3.59397	39.1605	49.54	21.736	30.371	0.000325679	Borderline
EGR3	-3.6166	28.5926	38.28	20.4123	28.1685	0.000298496	Borderline
PRF1	-3.62938	33.9012	44.93	24.2907	31.9559	0.000284106	Borderline
IKZF2	-3.65727	45.6543	55.2667	23.6566	27.6394	0.000254915	Borderline
NRP1	-3.66784	11.358	20.9067	22.0282	27.3771	0.000244607	Borderline
CD160	-3.71074	25.642	36.3667	24.6117	30.3935	0.000206658	Borderline
OAS3	-3.71091	36.7407	47.4267	24.8689	30.2822	0.000206512	Borderline
CD27	-3.72117	37.6173	48.39	25.2946	30.444	0.000198303	Borderline
IKZF3	-3.72248	37.3704	48.5233	21.825	31.5075	0.000197276	Borderline
NECTIN2	-3.86836	27.4074	39.0467	23.7288	31.6413	0.000109568	Borderline
STAT6	-3.88353	30.8395	42.41	21.9306	31.3315	0.00010295	Borderline
ITGAL	-3.89784	35.4321	45.2567	23.9861	26.5061	9.70529e-05	Borderline
LMNA	-3.90066	36.3704	48.0367	21.7213	31.4522	9.59319e-05	Borderline
FCER1G	-3.90512	49.1358	59.1033	28.5954	26.8416	9.41769e-05	Borderline
CD40	-3.97099	38.4568	49.85	21.647	30.172	7.15753e-05	Borderline
NOS2	-3.97579	26.8395	36.8567	21.0845	26.4958	7.01472e-05	Borderline
IL1B	-3.97602	26.1111	36.9067	22.752	28.5531	7.00792e-05	Borderline
IFI35	-4.02359	23.4568	35.61	24.075	31.7639	5.73184e-05	Borderline
CMKLR1	-4.08638	35.1235	47.49	22.0876	31.8248	4.38152e-05	Borderline
KIR2DL1	-4.12945	29.679	40.1167	19.9838	26.5808	3.6364e-05	Borderline
HLA.DPA1	-4.13095	34.9506	47.03	21.0988	30.7504	3.61273e-05	Borderline
C1QA	-4.14728	42.4198	54.2633	21.8851	30.0314	3.36455e-05	Borderline
CD14	-4.21664	35.7531	47.4467	22.2752	29.1633	2.47972e-05	Borderline
CTAG2	-4.21985	33.321	45.5667	19.67	30.517	2.4446e-05	Borderline
GNLY	-4.27267	28.0864	40.8133	25.7035	31.3242	1.93147e-05	Borderline
C10orf54	-4.3607	29.2222	40.73	21.166	27.7518	1.29648e-05	Borderline
TNFRSF17	-4.38231	32.284	45.2767	23.665	31.1783	1.17426e-05	Borderline
AIF1	-4.38381	37.321	49.6	21.7317	29.4556	1.16623e-05	Borderline
TNFAIP8	-4.38433	32.1852	45.19	25.1505	31.193	1.16341e-05	Borderline
DGAT2	-4.41361	30.4321	42.97	21.6287	29.8736	1.01661e-05	Borderline
FCGR3B	-4.45241	32.1605	45.2833	22.2286	30.9948	8.49112e-06	Borderline
IL17F	-4.48542	28.4938	41.49	24.6497	30.4697	7.27701e-06	Borderline
TNFRSF14	-4.49659	30.5062	42.69	24.2467	28.4942	6.90529e-06	Borderline
NCR3	-4.54873	33.3457	46.6667	18.3667	30.7966	5.39708e-06	Borderline
IL12B	-4.54992	34.4198	48.23	21.1221	31.9193	5.36665e-06	Borderline
ID3	-4.59846	25.358	38.2933	23.9156	29.5815	4.25632e-06	Borderline
LY9	-4.64474	34.9012	48.0533	26.6836	29.7776	3.40498e-06	Borderline
ITGB1	-4.70196	30.5926	43.3767	22.1375	28.5921	2.57671e-06	Borderline
CD1D	-4.76916	32.7778	46.4667	24.6416	30.1844	1.84992e-06	Borderline
CRTAM	-4.80424	25.5062	39.67	23.2146	31.0036	1.55338e-06	Borderline
CTAG1B	-4.9337	38.6173	52.6633	23.0183	29.939	8.06849e-07	Borderline
CD37	-5.04007	35.5062	49.71	22.4698	29.6363	4.65353e-07	Borderline
CXCR5	-5.1403	26.7407	42.66	24.5607	32.5679	2.74299e-07	Borderline
AXL	-5.15368	29.1728	42.7867	24.925	27.7791	2.55426e-07	Borderline
PTPRC	-5.43067	21.4815	37.5167	14.6701	31.0511	5.61434e-08	Borderline
ICOS	3.63491	64.5795	55.5667	27.6618	27.6235	0.000278079	Immune Desert
MAPK1	3.27131	28.6364	19.7733	35.8593	30.1835	0.0010705	Immune Desert
SRGN	2.93407	64.5682	57.2867	25.5653	27.6477	0.00334545	Immune Desert
MAGEA12	2.87324	45.1364	36.6133	34.7727	33.0469	0.00406281	Immune Desert
TYROBP	2.64487	72.3977	66.1933	25.4717	26.1339	0.00817235	Immune Desert
CTLA4	2.43975	51.3864	43.2233	35.6181	37.2748	0.0146976	Immune Desert
BAGE	2.40072	37.5114	30.54	35.4507	32.3508	0.0163628	Immune Desert
MAGEA4	2.23714	42.6477	35.9367	36.5762	33.42	0.0252772	Immune Desert
MAPK14	2.15403	49.4432	42.8833	36.1879	33.9274	0.0312377	Immune Desert
TWIST1	2.12887	41.6364	35.8967	29.6338	30.0364	0.0332647	Immune Desert
GAGE10	2.06598	63.5341	58.7667	25.7095	25.708	0.0388307	Immune Desert
MLANA	2.03426	54.9205	49.8467	27.8911	27.7865	0.0419249	Immune Desert
CD276	2.01915	62.6136	57.45	28.7988	28.4902	0.0434717	Immune Desert
OAS2	1.97416	47.6136	42.23	31.0481	30.381	0.0483632	Immune Desert
XAGE1B	1.75499	36.7159	33.0067	25.3341	23.5461	0.0792609	Immune Desert
EGR2	1.72463	41.6364	37.45	28.4378	27.0427	0.0845942	Immune Desert
NRP1	1.65184	24.9659	20.9067	27.0737	27.3771	0.0985681	Immune Desert
IL2	1.63312	27.9432	23.7467	30.1479	28.6272	0.102443	Immune Desert
NCR1	1.55657	61.0114	56.6767	33.2133	31.0242	0.119573	Immune Desert
CTSS	1.45161	30.9773	26.67	36.5429	33.0569	0.146611	Immune Desert
EBI3	1.42663	55.7386	52.0533	29.9896	28.7788	0.153688	Immune Desert
PTPN7	1.37003	57.2273	53.5833	30.0025	29.6312	0.170677	Immune Desert
ENTPD1	1.25217	62.8977	59.8767	26.7046	26.8785	0.210508	Immune Desert
RB1	1.24371	41.2841	38.5133	23.5652	24.8193	0.213607	Immune Desert
CXCR2	1.22293	48.8409	45.7133	31.8868	28.4915	0.221356	Immune Desert
FCER1G	1.14566	61.8636	59.1033	30.2047	26.8416	0.251934	Immune Desert
IFNG	1.04766	35.8523	32.9467	30.9606	30.8977	0.294797	Immune Desert
TRIM29	0.98723	56.2045	53.7767	27.6887	27.3979	0.32353	Immune Desert
RORC	0.983857	62.1477	59.7433	27.4564	27.2259	0.325186	Immune Desert
GAGE13	0.973284	25.5114	22.7433	32.6545	31.684	0.330412	Immune Desert
CLEC4C	0.915168	4.29545	3.23333	16.1591	12.9295	0.360103	Immune Desert
TLR3	0.881141	57.4318	55.24	27.1062	27.712	0.378241	Immune Desert
PTPN6	0.71955	34.3636	32.4733	27.9281	29.2671	0.471802	Immune Desert
B3GAT1	0.713073	46.0227	43.9767	35.9529	31.9664	0.475801	Immune Desert
CXCL11	0.594821	43.2045	41.62	31.8041	29.6775	0.551963	Immune Desert
FOXP3	0.576101	56.9659	55.5467	27.4551	27.4452	0.564547	Immune Desert
VCAM1	0.31597	61.7159	60.9133	27.9651	28.2976	0.752025	Immune Desert
KIR2DL2	0.313573	53.3864	52.5933	28.7115	28.1747	0.753845	Immune Desert
EFNA4	0.296748	17.4773	16.79	25.117	25.8018	0.766659	Immune Desert
MAGEA1	0.252415	53.7386	53.0433	30.4614	30.6879	0.80072	Immune Desert
ZAP70	0.251562	5.23864	4.89667	15.4383	15.1444	0.80138	Immune Desert
BRCA1	0.131272	52.0795	51.7667	28.8587	26.5529	0.89556	Immune Desert
AKT1	0.0653289	49.6136	49.45	29.566	27.9051	0.947912	Immune Desert
BCL2L11	0.0306973	48.3409	48.27	25.3224	25.7342	0.975511	Immune Desert
IL10RA	0.00471078	49.5795	49.5667	31.7972	30.4573	0.996241	Immune Desert
ARG1	-0.00426592	30.1477	30.16	32.2256	32.0507	0.996596	Immune Desert
TNFRSF9	-0.0231758	47	47.06	30.9391	28.842	0.98151	Immune Desert
IL18	-0.174877	5.14773	5.43333	16.1298	18.1947	0.861176	Immune Desert
TP63	-0.17545	43.6705	44.0867	27.6881	26.4284	0.860726	Immune Desert
KRT7	-0.336008	53.1818	54.0367	28.9359	28.3432	0.736865	Immune Desert
MELK	-0.361811	55.5	56.3867	27.0252	27.3016	0.717494	Immune Desert
NFKBIA	-0.378169	34.5909	35.45	26.1993	25.3082	0.705305	Immune Desert
CD68	-0.43621	66.9659	67.8967	24.9164	23.7711	0.662684	Immune Desert
CBLB	-0.475051	41.3636	42.62	31.1711	29.4635	0.63475	Immune Desert
TGFB1	-0.488048	58.1136	59.3233	28.4455	27.6136	0.625516	Immune Desert
NT5E	-0.500882	31.6023	32.7967	25.3577	26.5657	0.616454	Immune Desert
PIK3CD	-0.539535	30.4205	32.1133	36.9597	34.9555	0.589518	Immune Desert
S100A9	-0.541432	56.9318	58.31	31.1495	28.3577	0.58821	Immune Desert
IL17A	-0.572359	18.9318	20.3767	26.7445	28.1231	0.567079	Immune Desert
IL1A	-0.59385	1.75	2.41667	10.2295	12.5067	0.552613	Immune Desert
LAG3	-0.603822	29.3409	30.9433	34.141	29.565	0.545962	Immune Desert
SAMHD1	-0.677702	38.5682	40.2733	31.7597	28.0307	0.497961	Immune Desert
CCL20	-0.687111	35.7159	37.25	25.6355	24.8733	0.492013	Immune Desert
GAGE1.GAGE12I.GAGE12F	-0.743491	52.7955	54.38	24.2657	23.7431	0.457184	Immune Desert
ITGAL	-0.857739	43.2159	45.2567	26.144	26.5061	0.391036	Immune Desert
PSMB9	-0.86118	38.8295	41.3767	32.7817	32.9507	0.389139	Immune Desert
PRDM1	-0.968615	28.5227	31	25.9006	28.4926	0.332737	Immune Desert
CEACAM8	-0.978473	45.2614	47.5833	26.6311	26.4373	0.32784	Immune Desert
BUB1	-1.00643	53.5795	56.2067	28.051	29.0809	0.314211	Immune Desert
G6PD	-1.00885	38.2045	40.8767	30.424	29.508	0.313048	Immune Desert
Evenness	-1.04482	0.679211	0.700252	0.275142	0.224352	0.296108	Immune Desert
BCL6	-1.06353	35.1364	37.4267	26.0237	23.9912	0.287542	Immune Desert
KLRK1	-1.06836	34.4886	37.7167	32.6155	33.661	0.285356	Immune Desert
IL21	-1.09426	39.7386	42.6367	32.5306	29.5048	0.273842	Immune Desert
ZBTB46	-1.15986	40.4659	43.5933	29.4954	30.0393	0.246106	Immune Desert
LAMP1	-1.18701	16.8977	19.09	19.6324	20.5754	0.235224	Immune Desert
MMP2	-1.19959	59.6477	62.4233	27.9171	25.7772	0.230301	Immune Desert
SDHA	-1.20445	35.9205	38.6567	28.0666	25.3086	0.228414	Immune Desert
KIR2DL3	-1.23964	0.340909	1.13333	3.17979	7.12149	0.215108	Immune Desert
IL7	-1.24168	13.0682	16.03	25.3618	26.5741	0.214355	Immune Desert
SH2D1A	-1.28868	49.4773	52.69	28.5394	27.774	0.19751	Immune Desert
Normalized.MuB	-1.30093	4.65384	5.3377	4.10659	5.8563	0.193284	Immune Desert
LY9	-1.39317	44.3295	48.0533	30.4032	29.7776	0.163568	Immune Desert
KLF2	-1.46025	1.63636	3.52667	7.57265	14.4216	0.144222	Immune Desert
LST1	-1.5326	20.5568	23.5033	21.3221	21.4184	0.125374	Immune Desert
IL2RA	-1.57945	1.96591	4.21667	8.41866	15.8757	0.114233	Immune Desert
POU2AF1	-1.69289	54.2159	58.61	28.7775	28.9167	0.0904764	Immune Desert
BRCA2	-1.71206	51.8068	56.3367	28.7753	29.4764	0.0868859	Immune Desert
CD48	-1.81941	38.3295	42.9833	26.8877	28.496	0.0688484	Immune Desert
S100A8	-1.87625	24.375	28.2233	22.3954	22.8502	0.0606208	Immune Desert
EGFR	-1.91661	22.3182	27.8033	30.2221	31.8833	0.0552871	Immune Desert
ID2	-1.95274	50.9773	56.39	34.369	30.8803	0.0508506	Immune Desert
OAS1	-1.98948	47.5795	52.9333	29.1469	29.9799	0.0466482	Immune Desert
PGF	-1.99296	54.9091	59.9833	29.7919	28.3649	0.0462659	Immune Desert
CXCL10	-2.02441	10.2614	14.7033	21.7321	24.4448	0.0429282	Immune Desert
MADCAM1	-2.04917	50.75	56.1433	30.5734	29.3216	0.0404452	Immune Desert
IDO2	-2.07791	34.3182	39.83	32.3263	29.5513	0.0377176	Immune Desert
GAGE2C.GAGE2A.GAGE2E	-2.08761	25.1477	30.66	27.4378	29.4165	0.0368334	Immune Desert
LCK	-2.12881	41.4773	47.5133	32.8945	31.5882	0.0332698	Immune Desert
CD28	-2.13075	53.6477	58.9667	29.8801	27.8101	0.0331098	Immune Desert
MMP9	-2.19855	59.75	64.66	24.7801	24.8802	0.0279098	Immune Desert
IFI6	-2.29873	39.0795	45.35	30.293	30.3893	0.0215203	Immune Desert
FOXM1	-2.38566	32.9205	39.09	26.6225	28.8107	0.0170485	Immune Desert
IFNA17	-2.44382	47.4091	54.0433	30.4514	30.2435	0.0145328	Immune Desert
SLAMF8	-2.45071	38.7273	44.6033	25.2837	26.7118	0.0142574	Immune Desert
LEXM	-2.49081	28.5455	35.6167	30.2001	31.6273	0.0127451	Immune Desert
KLRD1	-2.52854	27.7614	34.2767	25.9282	28.7061	0.0114539	Immune Desert
IL7R	-2.5552	39.6705	45.9433	27.1024	27.3496	0.0106127	Immune Desert
MIF	-2.611	45.6932	52.4733	30.3556	28.9295	0.00902769	Immune Desert
GZMB	-2.61671	24.3636	32.0367	31.3054	32.6679	0.00887822	Immune Desert
SH2D1B	-2.62457	34.7386	42.1133	29.7358	31.3037	0.00867591	Immune Desert
MRC1	-2.67692	37	44.21	30.3285	30.0061	0.00743033	Immune Desert
EIF2AK2	-2.71347	45.4432	52.3867	29.984	28.5076	0.00665818	Immune Desert
TAP1	-2.7614	33.125	39.2633	25.0961	24.7645	0.00575536	Immune Desert
TCF7	-2.76426	35.0795	42.36	29.1513	29.342	0.00570526	Immune Desert
IGF1R	-2.78383	22.8636	30.12	26.2142	29.0393	0.00537215	Immune Desert
CD6	-2.92711	33.2159	41.2267	28.9492	30.489	0.0034213	Immune Desert
TNFRSF18	-3.00409	54.4091	61.5567	31.4688	26.5066	0.00266372	Immune Desert
HLA.C	-3.07407	38.4545	47.7633	26.3244	33.7356	0.00211163	Immune Desert
IFNB1	-3.10025	39.375	47.52	31.1661	29.2687	0.00193357	Immune Desert
IDO1	-3.1063	36.3977	44.2433	26.758	28.1379	0.00189446	Immune Desert
STAT5A	-3.11249	34.9659	42.7633	27.0275	27.9095	0.00185516	Immune Desert
ICAM1	-3.17492	13.7386	22.3433	27.3244	30.1934	0.00149876	Immune Desert
IGSF6	-3.2507	19.2386	29.0733	27.2951	33.7049	0.00115122	Immune Desert
CORO1A	-3.26822	29.375	38.1933	27.5719	30.0597	0.00108225	Immune Desert
TIGIT	-3.29276	41.1477	49.44	28.1403	28.0558	0.000992084	Immune Desert
HLA.DRA	-3.31179	26.6023	35.8467	29.4049	31.0974	0.000927005	Immune Desert
CCR2	-3.34957	23.4545	33.66	27.6224	33.9432	0.000809369	Immune Desert
CXCL1	-3.37793	29.25	36.3933	21.7058	23.5591	0.000730331	Immune Desert
IKZF1	-3.44657	41.9886	51.12	31.2579	29.516	0.000567743	Immune Desert
TNFRSF14	-3.45091	33.8636	42.69	23.4565	28.4942	0.000558693	Immune Desert
AXL	-3.49192	34.0795	42.7867	28.975	27.7791	0.000479557	Immune Desert
LILRB1	-3.55924	15.4659	23.4933	20.8871	25.1263	0.000371933	Immune Desert
BCL2	-3.59011	46.2614	54.6433	26.8973	26.0104	0.000330542	Immune Desert
HLA.DMA	-3.63251	45.1932	54.59	28.9898	28.8192	0.000280673	Immune Desert
MAGEA3	-3.70787	29.3636	40.5367	29.3417	33.5704	0.000209013	Immune Desert
ITK	-3.72122	14.0227	25.1167	22.3688	33.2131	0.000198262	Immune Desert
HMBS	-3.80907	42.3182	52.85	31.2641	30.803	0.000139492	Immune Desert
MAGEC2	-3.81955	21.3864	32.9667	34.4599	33.7767	0.000133698	Immune Desert
CD74	-3.84295	25.1932	34.6767	27.3038	27.4924	0.000121566	Immune Desert
CCL3	-3.88682	39.625	50.0133	30.1584	29.7756	0.000101566	Immune Desert
CCNB2	-3.88712	35.6477	45.65	27.7362	28.6668	0.000101441	Immune Desert
HLA.B	-3.94436	29.2159	38.1933	21.9578	25.3562	8.00123e-05	Immune Desert
TNFSF9	-4.10262	25.9659	37.6233	27.4182	31.6556	4.08494e-05	Immune Desert
MS4A1	-4.14968	26.6136	38.5833	28.5897	32.135	3.32946e-05	Immune Desert
HLA.E	-4.16465	43.0682	54.1733	30.1047	29.7067	3.11829e-05	Immune Desert
KLRB1	-4.17321	10.0682	21.4267	21.6935	30.3221	3.00344e-05	Immune Desert
SNAI2	-4.19279	23.5114	35.65	26.527	32.2534	2.75539e-05	Immune Desert
EOMES	-4.19457	45.4318	56.9033	32.8044	30.4679	2.73395e-05	Immune Desert
CIITA	-4.21839	47.5227	58.3767	29.739	28.6649	2.46056e-05	Immune Desert
BST2	-4.22643	47.6818	59.1533	31.7295	30.2382	2.37429e-05	Immune Desert
NTN3	-4.23661	30.4659	40.4267	25.8997	26.1928	2.26916e-05	Immune Desert
IRS1	-4.3241	59.9205	69.39	30.4751	24.3974	1.53159e-05	Immune Desert
PVR	-4.38412	29.1932	41.7567	29.2617	31.9254	1.16453e-05	Immune Desert
ID3	-4.39865	26.6136	38.2933	29.3666	29.5815	1.08924e-05	Immune Desert
CDKN3	-4.45304	48.2727	59.3467	29.1426	27.7047	8.46617e-06	Immune Desert
Clones	-4.45405	1579.56	4398.67	2726.58	7051.25	8.42673e-06	Immune Desert
VTCN1	-4.52045	30.0568	41.56	24.4049	28.3495	6.17077e-06	Immune Desert
CCL17	-4.5771	34.0795	46.3367	29.6813	29.8337	4.71469e-06	Immune Desert
PYGL	-4.65061	20.6705	34.75	29.6758	33.7277	3.30948e-06	Immune Desert
STAT3	-4.6543	15.5114	28.6367	24.5556	31.4169	3.25084e-06	Immune Desert
DDX58	-4.65435	17.9091	32.5833	26.0147	35.1241	3.24999e-06	Immune Desert
IFIT1	-4.66075	36.5455	48.7367	30.1718	29.1407	3.15059e-06	Immune Desert
X_normalized_vgene_shannon_diversity	-4.7333	1.09391	1.31269	0.515822	0.514943	2.20897e-06	Immune Desert
Reads	-4.92472	197853	435680	398036	538007	8.44797e-07	Immune Desert
vgene_shannon_diversity	-4.92639	3.01202	3.61336	1.61701	1.35989	8.37645e-07	Immune Desert
POLR2A	-4.93846	37.6023	50.1233	24.7095	28.2461	7.87406e-07	Immune Desert
TNFSF4	-4.93907	10.1591	22.06	18.6413	26.8438	7.84964e-07	Immune Desert
ITGA1	-4.95163	37.2955	51.01	29.0842	30.8562	7.35935e-07	Immune Desert
GBP1	-4.96811	26.3977	41.4133	26.7146	33.6714	6.76101e-07	Immune Desert
TNFRSF4	-5.00824	39.8977	56.17	34.5773	36.197	5.49307e-07	Immune Desert
GATA3	-5.18791	19.3068	35.51	24.5312	34.795	2.12662e-07	Immune Desert
PTK7	-5.21452	28	41.25	23.9697	28.3081	1.84293e-07	Immune Desert
ABCF1	-5.23559	31.6136	46.7467	32.7887	32.201	1.64455e-07	Immune Desert
ICOSLG	-5.24235	47.6477	60.3833	25.0432	27.0647	1.58546e-07	Immune Desert
CD1D	-5.32686	32.0341	46.4667	25.3944	30.1844	9.99278e-08	Immune Desert
IFIT3	-5.32978	39.8295	53.7433	28.1692	29.0834	9.83323e-08	Immune Desert
CD14	-5.33207	33.4886	47.4467	27.7869	29.1633	9.70994e-08	Immune Desert
CCL2	-5.35782	30.4773	43.5167	24.0251	27.113	8.42307e-08	Immune Desert
CSF2RB	-5.36873	24.5	40.21	25.1658	32.5997	7.92916e-08	Immune Desert
IL22	-5.38163	5.76136	20.24	17.7885	29.9725	7.3813e-08	Immune Desert
Shannon_diversity	-5.45984	5.19228	6.82428	3.34881	3.33005	4.7657e-08	Immune Desert
ITGAM	-5.48651	41.7841	56.25	26.6153	29.3737	4.09954e-08	Immune Desert
HIF1A	-5.557	31.125	46.8067	28.2866	31.4384	2.74456e-08	Immune Desert
FAS	-5.55939	35.1364	50.53	34.3743	30.8477	2.70722e-08	Immune Desert
NOS2	-5.56347	23.625	36.8567	22.3619	26.4958	2.6446e-08	Immune Desert
KIR2DL1	-5.5737	26.8182	40.1167	21.8396	26.5808	2.49379e-08	Immune Desert
NFATC1	-5.58962	30.0795	45.9433	26.0756	31.6179	2.27564e-08	Immune Desert
PIK3CA	-5.60048	24.9773	41.1033	30.4018	32.0783	2.13755e-08	Immune Desert
CD47	-5.68465	26.8295	42.0233	24.6849	29.7763	1.31078e-08	Immune Desert
CD69	-5.74633	37.5795	52.06	27.6055	28.0738	9.12017e-09	Immune Desert
HLA.DOB	-5.7495	21.1705	35.7333	20.7886	28.218	8.95083e-09	Immune Desert
MYC	-5.75958	42.6818	57.6933	28.1249	29.0364	8.4324e-09	Immune Desert
FUT4	-5.78129	37.8182	52.51	25.2287	28.3113	7.41304e-09	Immune Desert
ADORA2A	-5.78872	27.1818	42.4133	25.9324	29.3136	7.09254e-09	Immune Desert
ITGAE	-5.95295	33.3523	50.3167	31.2959	31.7479	2.63352e-09	Immune Desert
LILRB2	-6.0739	24.6364	42.55	21.9365	32.8568	1.24838e-09	Immune Desert
CCL18	-6.08705	32.3864	48.31	25.9556	29.1437	1.1501e-09	Immune Desert
TNFAIP8	-6.13943	28	45.19	25.7955	31.193	8.28161e-10	Immune Desert
SKAP2	-6.19668	21.0568	38.7	27.4	31.7196	5.76677e-10	Immune Desert
CXCR4	-6.20721	21.9659	40.0367	27.821	32.4331	5.3934e-10	Immune Desert
CD37	-6.25156	33.0795	49.71	27.2835	29.6363	4.06367e-10	Immune Desert
DMBT1	-6.28159	33.4318	49.9467	26.088	29.2897	3.35135e-10	Immune Desert
PTPN11	-6.28453	25.7159	42.2767	23.6283	29.3573	3.28857e-10	Immune Desert
LRP1	-6.29347	32.6364	50.2233	33.4733	31.1322	3.10443e-10	Immune Desert
IL12A	-6.34378	33.4545	50.85	28.8782	30.549	2.24199e-10	Immune Desert
HLA.DRB1	-6.36025	15.3864	33.05	24.4742	30.9396	2.0143e-10	Immune Desert
MTOR	-6.38015	32.7614	48.43	22.3942	27.3596	1.76909e-10	Immune Desert
MPO	-6.38566	36.875	52.4367	25.2577	27.1493	1.70656e-10	Immune Desert
IKZF4	-6.39033	19.5455	34.82	21.446	26.6289	1.65528e-10	Immune Desert
LAPTM5	-6.42008	31.125	49.72	27.2317	32.2674	1.36201e-10	Immune Desert
CD8A	-6.42731	46.8864	62.0067	23.7585	26.2084	1.29884e-10	Immune Desert
ISG20	-6.42771	23.8523	40.4	25.5937	28.6808	1.29537e-10	Immune Desert
EGR3	-6.44323	21.9886	38.28	20.0559	28.1685	1.16959e-10	Immune Desert
GADD45GIP1	-6.47851	24.2273	41.5867	20.4543	29.8517	9.26353e-11	Immune Desert
HLA.DMB	-6.48574	36.9091	54.13	27.2445	29.5805	8.82981e-11	Immune Desert
GNLY	-6.53748	22.4318	40.8133	30.1492	31.3242	6.25639e-11	Immune Desert
CCL21	-6.58115	27.4318	46.2533	24.7881	31.8612	4.66837e-11	Immune Desert
VEGFA	-6.58645	34.125	51.3467	27.7828	29.1295	4.50464e-11	Immune Desert
IFI35	-6.58691	16.8295	35.61	18.8035	31.7639	4.49087e-11	Immune Desert
CEACAM1	-6.58758	32.5114	51.3167	27.2618	31.8027	4.47059e-11	Immune Desert
IL6	-6.61957	31.7045	48.2433	23.2414	27.8345	3.60245e-11	Immune Desert
CD160	-6.62392	18.2955	36.3667	20.3945	30.3935	3.49784e-11	Immune Desert
CRTAM	-6.70058	21.0227	39.67	21.4375	31.0036	2.07588e-11	Immune Desert
IRF1	-6.73984	22.8636	40.1833	24.7713	28.6286	1.58566e-11	Immune Desert
CA4	-6.75026	23.2727	43.7633	23.3796	33.8177	1.47584e-11	Immune Desert
ITGB7	-6.77102	25.6818	43.9167	25.7795	30.0025	1.27882e-11	Immune Desert
HLA.DQB2	-6.80888	24.2727	43.3267	20.5618	31.1758	9.83629e-12	Immune Desert
HLA.A	-6.83307	24.3182	43.2833	28.5325	30.9207	8.31153e-12	Immune Desert
NCF1	-6.88074	36.6705	56.24	30.1597	31.6851	5.95412e-12	Immune Desert
ITGB1	-6.88576	25.7045	43.3767	21.7878	28.5921	5.74814e-12	Immune Desert
CCL22	-6.90567	19.2614	37.5333	21.2236	29.4774	4.99684e-12	Immune Desert
GZMA	-6.94104	34.3409	51.9767	25.6444	28.306	3.89219e-12	Immune Desert
CD209	-6.97062	36.7273	53.9933	26.1945	27.595	3.15558e-12	Immune Desert
PDCD1LG2	-7.00171	30	49.71	26.8794	31.3611	2.52855e-12	Immune Desert
CD22	-7.04347	31.8295	49.6733	27.9229	28.2234	1.87507e-12	Immune Desert
PTPRCAP	-7.07756	14.8636	35.6367	20.5378	32.6983	1.4671e-12	Immune Desert
MAGEA10	-7.12416	19.4659	41.1233	26.9473	33.8674	1.04715e-12	Immune Desert
RPS6	-7.18739	40.4773	59.1233	28.265	28.9018	6.60432e-13	Immune Desert
IFIT2	-7.226	15.2386	36.8433	25.3112	33.3088	4.97445e-13	Immune Desert
CXCR5	-7.23437	21.5114	42.66	21.3781	32.5679	4.67678e-13	Immune Desert
TLR8	-7.25074	25.2273	42.5967	20.0792	26.6877	4.14501e-13	Immune Desert
TFRC	-7.25093	34.6818	53.2533	23.9676	28.534	4.13921e-13	Immune Desert
HLA.DQA2	-7.30127	21.2045	40.3967	19.9426	29.2842	2.85071e-13	Immune Desert
PMEL	-7.3326	28.0568	47.0533	24.6315	28.8619	2.25738e-13	Immune Desert
TUBB	-7.35501	5.86364	24.0967	12.341	27.6175	1.90914e-13	Immune Desert
IL13	-7.37469	20.6136	40.9767	21.8702	30.7615	1.64723e-13	Immune Desert
IKZF2	-7.39939	36.9091	55.2667	21.5188	27.6394	1.36811e-13	Immune Desert
NKG7	-7.52746	32.6818	53.4067	28.7385	30.6727	5.17377e-14	Immune Desert
IL1B	-7.5276	17.6136	36.9067	20.9558	28.5531	5.1681e-14	Immune Desert
TNFSF10	-7.53609	26.0795	44.8833	22.9566	27.7977	4.84267e-14	Immune Desert
NECTIN2	-7.59039	17.4886	39.0467	21.925	31.6413	3.18952e-14	Immune Desert
IL17F	-7.59561	20.7159	41.49	19.1032	30.4697	3.06344e-14	Immune Desert
BATF	-7.59919	28.6023	48.0733	25.7433	28.5451	2.97985e-14	Immune Desert
GRAP2	-7.59961	26.25	46.9267	22.5919	30.3109	2.97023e-14	Immune Desert
IFI44L	-7.63969	28.3295	50.6367	28.0939	32.5294	2.1774e-14	Immune Desert
TNFSF14	-7.67277	16.0682	31.8433	17.0672	22.905	1.68317e-14	Immune Desert
FOXO1	-7.7058	32.2614	52.4067	26.104	29.1249	1.30022e-14	Immune Desert
CD1C	-7.74654	23.375	45.5033	26.9487	31.8236	9.44271e-15	Immune Desert
IFITM1	-7.74881	35.625	56.8067	27.0791	30.4533	9.27582e-15	Immune Desert
IL15	-7.77285	12.1932	37.21	16.1737	35.8559	7.67385e-15	Immune Desert
CD163	-7.78331	24.2727	46.48	26.3993	31.7863	7.06536e-15	Immune Desert
CD53	-7.79641	27.6818	47.6	22.4355	28.4619	6.36926e-15	Immune Desert
IFIH1	-7.85655	31.4659	53.57	25.803	31.3437	3.94855e-15	Immune Desert
IL2RB	-7.9291	15.8295	39.49	19.2939	33.2436	2.20733e-15	Immune Desert
ITGB2	-7.95505	27.9545	48.6733	21.4327	29.0155	1.79054e-15	Immune Desert
CD40LG	-7.97293	15	36.85	16.9149	30.5311	1.54952e-15	Immune Desert
SELL	-7.97382	29.5455	51.91	28.4117	31.2466	1.53839e-15	Immune Desert
C10orf54	-7.98422	20.8409	40.73	16.661	27.7518	1.41416e-15	Immune Desert
CD80	-8.03997	31.3523	53.64	26.3607	30.8831	8.98611e-16	Immune Desert
OAS3	-8.08339	25.4545	47.4267	23.5497	30.2822	6.29897e-16	Immune Desert
CCR1	-8.09881	33.125	53.6467	24.2992	28.2293	5.55009e-16	Immune Desert
PDCD1	-8.11803	30.9659	54.3967	27.3149	32.1547	4.73815e-16	Immune Desert
TOP2A	-8.17942	29.4545	53.1967	28.8841	32.3375	2.85209e-16	Immune Desert
DGAT2	-8.18894	21.0114	42.97	18.8128	29.8736	2.63544e-16	Immune Desert
FCGR3B	-8.20547	22.4545	45.2833	22.6825	30.9948	2.29697e-16	Immune Desert
CTAG1B	-8.22184	30.5682	52.6633	22.693	29.939	2.00412e-16	Immune Desert
HLA.F	-8.28966	25.8409	48.8633	21.6311	30.9402	1.13577e-16	Immune Desert
KLRF1	-8.29679	31.7386	55.1533	25.5648	31.4404	1.06964e-16	Immune Desert
IFI27	-8.34953	23.4659	47.1	20.1443	31.5345	6.85327e-17	Immune Desert
IL23A	-8.51115	5.38636	30.2967	11.0838	32.6062	1.72215e-17	Immune Desert
LYZ	-8.51435	24.8977	47.2767	20.6513	29.2817	1.67523e-17	Immune Desert
TNFRSF17	-8.52429	21.4205	45.2767	20.6627	31.1783	1.53756e-17	Immune Desert
TNFSF18	-8.60854	33.1818	56.5533	27.0893	30.2459	7.39968e-18	Immune Desert
FYB	-8.6359	24.0909	48.11	19.1564	30.9854	5.82644e-18	Immune Desert
ISG15	-8.66703	24.125	48.3533	23.45	31.1431	4.4355e-18	Immune Desert
CD19	-8.66817	16.1932	42.3467	17.0773	33.6133	4.3911e-18	Immune Desert
CD44	-8.69958	14.875	40.3567	20.3027	32.6316	3.33122e-18	Immune Desert
ADGRE5	-8.73052	32.6364	55.85	26.4546	29.6219	2.53511e-18	Immune Desert
LRG1	-8.80054	26.0114	49.2367	21.2001	29.4009	1.36155e-18	Immune Desert
STAT1	-8.82071	23.3182	47.8067	22.1285	30.9291	1.13735e-18	Immune Desert
IL2RG	-8.82714	24.1023	48.32	19.2295	30.5649	1.07388e-18	Immune Desert
ALOX15B	-8.84306	18.2727	42.62	19.0762	30.673	9.31343e-19	Immune Desert
CCR6	-8.84589	13.1364	38.5233	17.0881	31.9726	9.08036e-19	Immune Desert
HGF	-8.86797	27.2614	51.1267	17.5114	29.9814	7.44924e-19	Immune Desert
FCGR2B	-8.86965	31.7045	55.19	26.779	29.4986	7.33745e-19	Immune Desert
AIF1	-8.91732	26.0227	49.6	20.867	29.4556	4.77699e-19	Immune Desert
NCAM1	-8.97074	25.8068	51.61	24.5264	32.0445	2.94516e-19	Immune Desert
FCGR3A	-8.99633	29.6364	53.1867	22.1083	29.1635	2.33391e-19	Immune Desert
IFITM2	-9.01428	29.8636	56.02	24.6969	32.3262	1.98167e-19	Immune Desert
FCRLA	-9.03148	28.0909	50.38	20.2712	27.4943	1.69364e-19	Immune Desert
CD274	-9.03519	21.5568	46.5867	21.0836	30.8624	1.63721e-19	Immune Desert
CD27	-9.07076	23.6023	48.39	15.4306	30.444	1.18187e-19	Immune Desert
CCR4	-9.07637	12.2386	38.2233	16.8435	31.8944	1.12259e-19	Immune Desert
KREMEN1	-9.15707	29.9318	53.57	20.4188	28.7585	5.33235e-20	Immune Desert
KIAA0101	-9.25186	25.1705	51.3167	22.7996	31.4839	2.20615e-20	Immune Desert
CX3CL1	-9.25625	25.2273	53.3567	27.1279	33.8559	2.11747e-20	Immune Desert
PTPRC	-9.31804	11.5455	37.5167	11.3076	31.0511	1.18511e-20	Immune Desert
TAGAP	-9.3482	32.7841	58.28	28.3057	30.3845	8.91502e-21	Immune Desert
PRF1	-9.45185	17.8182	44.93	17.3314	31.9559	3.32894e-21	Immune Desert
NCR3	-9.46575	20.5	46.6667	19.7219	30.7966	2.91463e-21	Immune Desert
HLA.G	-9.47728	24.9318	50.5067	22.2229	30.0634	2.61009e-21	Immune Desert
SSX2	-9.52641	26.5455	53.8833	26.4832	31.9701	1.62815e-21	Immune Desert
KRT5	-9.52985	22.9091	49.16	19.8206	30.6879	1.57511e-21	Immune Desert
JCHAIN	-9.54207	15.3523	44.21	17.2489	33.6921	1.40005e-21	Immune Desert
C1QA	-9.54886	28.5227	54.2633	21.4131	30.0314	1.31128e-21	Immune Desert
CYBB	-9.5562	10.3409	39.9533	13.0575	34.5221	1.22158e-21	Immune Desert
CTAG2	-9.58235	19.3182	45.5667	17.9472	30.517	9.48661e-22	Immune Desert
GUSB	-9.62767	16.5341	44.17	20.208	31.9788	6.11e-22	Immune Desert
TBX21	-9.63383	14.5455	43.3033	17.5777	33.2557	5.75416e-22	Immune Desert
GZMK	-9.64086	20.4318	50.4433	19.1986	34.6802	5.37352e-22	Immune Desert
CXCL8	-9.77176	23.1023	51.4667	20.801	32.3377	1.48838e-22	Immune Desert
HLA.F.AS1	-9.80682	25.3636	53.94	19.999	32.4629	1.05238e-22	Immune Desert
MX1	-9.81252	9.56818	40.3933	16.3733	34.9972	9.94502e-23	Immune Desert
MKI67	-9.84951	27.0682	54.1133	23.1962	30.5903	6.88806e-23	Immune Desert
CXCR6	-9.89348	12.8068	41.1467	16.5878	31.9123	4.44309e-23	Immune Desert
LCN2	-9.91733	23.3182	49.9	18.5451	29.8606	3.49986e-23	Immune Desert
CD247	-9.92054	19.2955	47.6267	20.1749	31.8155	3.38931e-23	Immune Desert
LMNA	-9.9469	19.9545	48.0367	18.8649	31.4522	2.60168e-23	Immune Desert
CXCL13	-9.96529	27.4886	55.6367	19.8569	31.4678	2.16232e-23	Immune Desert
C1QB	-9.96756	24.3864	49.41	19.7043	27.9686	2.11356e-23	Immune Desert
CD70	-9.97701	20.5	49.55	18.868	32.4381	1.92175e-23	Immune Desert
CMKLR1	-10.021	18.8636	47.49	16.2202	31.8248	1.23286e-23	Immune Desert
TNF	-10.0388	18.1023	45.6667	16.723	30.5897	1.02903e-23	Immune Desert
TLR9	-10.0436	22.9773	48.9167	17.9893	28.7726	9.80259e-24	Immune Desert
CD79B	-10.0597	17.3864	46.5367	17.9434	32.2824	8.32356e-24	Immune Desert
GPR18	-10.0853	22.7159	53.1833	20.5852	33.6554	6.41428e-24	Immune Desert
CD226	-10.1243	24.5682	51.8533	20.8516	30.0242	4.31144e-24	Immune Desert
CD40	-10.128	22.4205	49.85	18.5654	30.172	4.15021e-24	Immune Desert
LAMP3	-10.1623	25.5	56.0633	20.0715	33.5057	2.92182e-24	Immune Desert
HAVCR2	-10.1635	19.4659	49.92	17.6178	33.3818	2.8845e-24	Immune Desert
CCL4	-10.2017	23.5682	52.8067	20.3049	31.9293	1.94766e-24	Immune Desert
SNAI1	-10.2225	20.375	49.5733	20.1682	31.8207	1.57233e-24	Immune Desert
STAT4	-10.2518	28.7955	58.5967	21.6649	32.385	1.16186e-24	Immune Desert
IRF4	-10.2637	18.4773	45.7567	16.3394	29.6102	1.02735e-24	Immune Desert
PTGS2	-10.279	23.5227	51.7533	17.6423	30.5969	8.76235e-25	Immune Desert
CD63	-10.3521	15.4205	45.26	15.8972	32.1124	4.09397e-25	Immune Desert
IRF9	-10.3738	15.8977	46.8667	17.6449	33.2582	3.26407e-25	Immune Desert
HLA.DPB1	-10.3843	14.7614	45.0867	11.9801	32.534	2.92315e-25	Immune Desert
HLA.DPA1	-10.435	18.2273	47.03	16.9831	30.7504	1.7166e-25	Immune Desert
FCGR1A	-10.4398	12.8636	44.8133	16.8315	34.0946	1.63213e-25	Immune Desert
CSF1R	-10.4743	16.7727	46.64	18.8449	31.7671	1.13327e-25	Immune Desert
CD86	-10.5073	17.4886	46.1433	16.3158	30.3819	7.99894e-26	Immune Desert
HLA.DOA	-10.522	18.0568	48.4967	17.5838	32.2294	6.83978e-26	Immune Desert
TBP	-10.5418	25.4659	55.42	18.7392	31.6557	5.54507e-26	Immune Desert
CD52	-10.5632	22.3068	50.1533	15.5274	29.3686	4.4128e-26	Immune Desert
STAT6	-10.5705	12.6818	42.41	12.7275	31.3315	4.08222e-26	Immune Desert
PTEN	-10.5946	15.8182	47.1067	13.6478	32.901	3.1569e-26	Immune Desert
M6PR	-10.6216	15.5795	47.3467	17.275	33.3193	2.36376e-26	Immune Desert
CD244	-10.6248	13.5455	45.8667	16.0063	33.8904	2.28585e-26	Immune Desert
TARP	-10.6624	20.5568	50.9867	17.1019	31.7947	1.52617e-26	Immune Desert
CD3D	-10.6852	18.4205	50.6933	16.3058	33.6485	1.1943e-26	Immune Desert
SIT1	-10.6882	18.4205	50.63	19.6693	33.573	1.15628e-26	Immune Desert
GZMH	-10.6984	17.8295	49.08	16.0746	32.5422	1.03555e-26	Immune Desert
CCR7	-10.7072	13.6136	46.0233	17.3306	33.7217	9.42169e-27	Immune Desert
KLRG1	-10.7258	16.6932	47.6233	14.061	32.1262	7.69856e-27	Immune Desert
CD79A	-10.7838	22.2727	51.6167	18.4494	30.3147	4.10363e-27	Immune Desert
TDO2	-10.8034	17.625	48.7767	17.8334	32.1239	3.31583e-27	Immune Desert
CD38	-10.8275	20.0227	49.54	13.7774	30.371	2.55124e-27	Immune Desert
CXCR3	-10.8399	22.625	53.22	17.377	31.4438	2.22753e-27	Immune Desert
PECAM1	-10.8461	16.8636	48.44	17.5235	32.4338	2.08155e-27	Immune Desert
JAML	-10.8547	19.0455	49.1733	20.8239	30.9216	1.89519e-27	Immune Desert
SLAMF7	-10.8855	15.625	48.3367	16.9842	33.4782	1.35111e-27	Immune Desert
CD8B	-10.8896	22.0682	51.7533	17.917	30.3695	1.29247e-27	Immune Desert
TNFSF13B	-10.9156	20.5114	52.1767	17.964	32.318	9.70655e-28	Immune Desert
IL3RA	-11.0053	16.5114	48.54	16.3074	32.4225	3.60477e-28	Immune Desert
NOTCH3	-11.0097	20.6023	52.76	17.2676	32.5401	3.43099e-28	Immune Desert
IL12B	-11.0269	16.6364	48.23	12.1489	31.9193	2.83358e-28	Immune Desert
CDKN2A	-11.0568	18.6705	51.8233	17.7998	33.4042	2.03215e-28	Immune Desert
IL10	-11.1901	11.7159	44.7867	12.9588	32.9246	4.56057e-29	Immune Desert
CCR5	-11.2089	18.5682	50.4133	18.0207	31.6513	3.68933e-29	Immune Desert
CX3CR1	-11.24	16.4205	48.89	14.6363	32.1825	2.59416e-29	Immune Desert
ZEB1	-11.2431	14.8977	47.17	14.1414	31.978	2.50375e-29	Immune Desert
IKZF3	-11.2467	16.7159	48.5233	14.1886	31.5075	2.40533e-29	Immune Desert
HERC6	-11.2525	18.0341	50.64	16.0797	32.2817	2.25157e-29	Immune Desert
CXCL9	-11.3325	19.9091	51.1867	13.7615	30.7479	9.05481e-30	Immune Desert
MAD2L1	-11.4339	12.5909	44.6467	11.9246	31.2336	2.83171e-30	Immune Desert
BTLA	-11.577	12.9432	47.4733	12.2747	33.2286	5.39185e-31	Immune Desert
ITGAX	-11.6268	17.0227	50.1467	14.2693	31.7388	3.01159e-31	Immune Desert
FASLG	-11.6278	18.3295	51.58	18.869	31.8573	2.97718e-31	Immune Desert
HLA.DQA1	-11.7275	17.3864	51.1967	16.2211	32.1183	9.21345e-32	Immune Desert
CCL5	-11.7843	16.3068	51.0933	14.1914	32.8863	4.7022e-32	Immune Desert
CD3E	-11.8058	17.0114	51.34	12.7168	32.3945	3.64464e-32	Immune Desert
IL4	-11.9326	15.9091	50.22	12.7044	32.0335	7.99868e-33	Immune Desert
CD3G	-12.091	15.7727	50.97	12.9709	32.4307	1.17855e-33	Immune Desert
CD4	-12.1109	12.875	48.4433	11.9067	32.7186	9.24304e-34	Immune Desert
CD83	-12.19	16.9432	53.5067	14.5753	33.416	3.51635e-34	Immune Desert
CD2	-12.1952	16.1023	50.75	13.2545	31.6514	3.29553e-34	Immune Desert
TLR7	-12.2098	15.9205	53	13.7032	33.8325	2.75528e-34	Immune Desert
CDK1	-12.2405	17.2955	53.8267	14.2567	33.2485	1.8875e-34	Immune Desert
CD33	-12.2884	14.5114	50.4933	11.7792	32.621	1.04509e-34	Immune Desert

## Sheet: Table S6
Table S6: ORR for all biomarker groups studied.
Biomarker	Group	n	Nonresponder	Responder	ResponseRate
RS	0-10	n=10	7	2	0.222222
	11-20	n=7	5	2	0.285714
	21-30	n=7	7	0	0
	31-40	n=8	7	1	0.125
	41-50	n=12	6	6	0.5
	51-60	n=5	1	4	0.8
	61-70	n=5	2	3	0.6
	71-80	n=10	0	10	1
	81-90	n=7	1	6	0.857143
	91-100	n=7	2	5	0.714286
PD-L1 IHC	0	n=58	33	25	0.431034
	1	n=6	2	4	0.666667
	5-10	n=5	3	2	0.4
	>10	n=7	0	7	1
MuB	Very Low	n=14	9	5	0.357143
	Low	n=22	10	12	0.545455
	Intermediate	n=21	11	10	0.47619
	High	n=14	6	8	0.571429
	VeryHigh	n=7	2	5	0.714286

## Sheet: Table S7
Table S7: Objective response rates for studied biomarkers.
Biomarker	Threshold	n	Nonresponder	Responder	ResponseRate	95% CI
PD-L1 TPS (%)	<1	58	36	22	0.37931	0.26% -0.52 %
	1-4	6	3	3	0.5	0.12% -0.88 %
	5-9	3	2	1	0.333333	0.01% -0.91 %
	>=10	9	3	6	0.666667	0.3% -0.93 %
Mutational Burden	Very Low	14	9	5	0.357143	0.13% -0.65 %
	Low	22	12	10	0.454545	0.24% -0.68 %
	Intermediate	21	12	9	0.428571	0.22% -0.66 %
	High	14	8	6	0.428571	0.18% -0.71 %
	VeryHigh	7	4	3	0.428571	0.1% -0.82 %
CD8 Pattern	Excluded	11	5	6	0.545455	0.23% -0.83 %
	Infiltrated	32	14	18	0.5625	0.38% -0.74 %
	Non-Infiltrated	34	26	8	0.235294	0.11% -0.41 %
Tumor Cluster	Inflamed	39	19	20	0.512821	0.35% -0.68 %
	Borderline	23	15	8	0.347826	0.16% -0.57 %
	Immune Desert	16	11	5	0.3125	0.11% -0.59 %
Response Score	>=50	35	11	24	0.7619	0.51% -0.83 %
	<50	42	32	10	0.1714	0.12% -0.39 %

## Sheet: Table S8
Table S8: Objective response counts for melanoma cohort
Objective Response	Count
CR	8
PD	29
PR	25
SD	16
Total Evaluable	78
no measurable disease at baseline	10
missing baseline scan	2
missing follow up scan(s)	8
target lesion resected/irradiated during f/u	5
reason not specified	10
Total Not Evaluable (NE)	35
Not Treated	134
Treated, Response Data Not Submitted	53
Total Patients	300

## Sheet: Table S9
Table S9: ORR for training set response score groups.
ResponseScore	n	Nonresponder	Responder	ResponseRate
0-10	n= 5	5	0	0
11-20	n= 4	4	0	0
21-30	n= 5	5	0	0
31-40	n= 5	5	0	0
41-50	n= 5	2	3	0.6
51-60	n= 5	1	4	0.8
61-70	n= 4	2	2	0.5
71-80	n= 5	0	5	1
81-90	n= 5	1	4	0.8
91-100	n= 5	2	3	0.6
